# Supplementary material for: Proteomic and phosphoproteomic measurements enhance ability to predict ex vivo drug response in AML
Source: Clin Proteomics. 2022 Jul 27;19:30. doi: 10.1186/s12014-022-09367-9 (PMC9327422; doi:10.1186/s12014-022-09367-9)
Supplement: Supplementary file 1 — Additional file1: Table S1: List of drugs and available samples. Table S2: All identified signatures and their functional enrichment (GSEA/KSEA). Table S3: GO enrichment of network in Figure 3B. Table S4: GO enrichment of network in Figure 3D. [file 12014_2022_9367_MOESM1_ESM.xlsx]

## Sheet: table S1
Drug	Patients with proteomics	Patients with mRNA	Patients with Mutations
17-AAG (Tanespimycin)	38	25	32
A-674563	36	23	30
BEZ235	37	25	31
Cabozantinib	37	24	31
Dovitinib (CHIR-258)	37	24	31
Elesclomol	33	21	28
Entrectinib	18	8	14
Flavopiridol	37	24	31
Foretinib (XL880)	37	24	31
GDC-0941	36	23	30
Gilteritinib (ASP-2215)	20	9	15
INK-128	38	25	32
JNJ-28312141	32	23	27
JQ1	24	13	19
Panobinostat	21	10	16
PI-103	37	25	31
Ponatinib (AP24534)	34	22	29
PP242	37	24	31
Quizartinib (AC220)	35	22	30
Selinexor	20	9	15
Selumetinib (AZD6244)	36	24	30
SNS-032 (BMS-387032)	38	25	32
Sorafenib	37	25	31
Staurosporine	11	10	10
Trametinib (GSK1120212)	38	25	32
Venetoclax	24	13	19

## Sheet: table S2 - mean performance
Compound	method	data	genelist	meanCor	enrich
17-AAG (Tanespimycin)	ElasticNet	Phosphosite	PhosphositeSF3B1-S194s;PhosphositeSVIL-S968s;PhosphositeZKSCAN1-S289s;PhosphositeTALDO1-S237s;PhosphositeRBM10-S60sS61sS65s;PhosphositeRUNX1-S21s;PhosphositeWASHC2A-S1144s;PhosphositeJADE1-S703s;PhosphositeZC3H14-S409s;PhosphositeMEPCE-T213tS217s;PhosphositeERMP1-S53s;PhosphositeMICALL1-S471s;PhosphositeSH2D3C-S440s;PhosphositeNCOA7-S505s;PhosphositePUM2-S82s;PhosphositeINPP5D-S960sT963t;Phosphos…	0.251658
17-AAG (Tanespimycin)	ElasticNet	mRNALevels;proteinLevels;binaryMutations;Phosphosite	mRNALevelsCOBL;mRNALevelsCCL7;mRNALevelsC4BPB;mRNALevelsSLCO5A1;mRNALevelsCRHBP;mRNALevelsCCDC15;mRNALevelsFUT7;mRNALevelsABHD17AP5;mRNALevelsRPS26P11;mRNALevelsRPS26P3;mRNALevelsIQCB2P;mRNALevelsRPS26P15;mRNALevelsAC009133.15;mRNALevelsRP11-529J17.3;proteinLevelsMPG;proteinLevelsMLLT1;proteinLevelsMVK;proteinLevelsSF3B4;proteinLevelsNFE2;proteinLevelsHSDL1;proteinLevelsEXOC8;proteinLevelsPDRG1;p…	0.249491
17-AAG (Tanespimycin)	ElasticNet	proteinLevels;Phosphosite	proteinLevelsKMT2D;proteinLevelsMPG;proteinLevelsMLLT1;proteinLevelsMVK;proteinLevelsSF3B4;proteinLevelsNFE2;proteinLevelsOCLN;proteinLevelsHSDL1;proteinLevelsZNF787;proteinLevelsEXOC8;proteinLevelsKDM1B;proteinLevelsDDI1;proteinLevelsPDRG1;proteinLevelsHECA;proteinLevelsCDV3;proteinLevelsAGAP2;proteinLevelsZNF691;PhosphositeSF3B1-S194s;PhosphositeSVIL-S968s;PhosphositeZKSCAN1-S289s;PhosphositeAT…	0.248342
17-AAG (Tanespimycin)	ElasticNet	proteinLevels	proteinLevelsSMAP;proteinLevelsKMT2D;proteinLevelsUQCR11;proteinLevelsYY2;proteinLevelsTHAP12;proteinLevelsATP9B;proteinLevelsGOSR1;proteinLevelsZBTB7A;proteinLevelsSULT1A3;proteinLevelsKIT;proteinLevelsGNB3;proteinLevelsMPG;proteinLevelsCASP2;proteinLevelsEIF1AX;proteinLevelsSULT1A1;proteinLevelsMFAP1;proteinLevelsCRADD;proteinLevelsFOXK1;proteinLevelsMLLT1;proteinLevelsMVK;proteinLevelsZNF460;p…	0.244985
17-AAG (Tanespimycin)	ElasticNet	mRNALevels;proteinLevels	mRNALevelsRPS26P11;mRNALevelsAC009133.15;proteinLevelsSMAP;proteinLevelsATP9B;proteinLevelsMPG;proteinLevelsEIF1AX;proteinLevelsMLLT1;proteinLevelsMVK;proteinLevelsSF3B4;proteinLevelsNFE2;proteinLevelsHSDL1;proteinLevelsZNF787;proteinLevelsINPP5D;proteinLevelsUBE2F;proteinLevelsPDRG1;proteinLevelsHECA	0.217413
17-AAG (Tanespimycin)	ElasticNet	binaryMutations	binaryMutationsBAG3;binaryMutationsNRAS;binaryMutationsKRT14;binaryMutationsPC;binaryMutationsCTCF;binaryMutationsJAK3;binaryMutationsGNB1;binaryMutationsPTPN11;binaryMutationsCOX18;binaryMutationsCUL5;binaryMutationsKIF20B;binaryMutationsTBC1D10A;binaryMutationsINCENP;binaryMutationsZMYND8;binaryMutationsTLN2;binaryMutationsCEACAM6;binaryMutationsPLEKHG2;binaryMutationsGATA3;binaryMutationsMICAL…	0.147099	regulation of establishment of cell polarity,regulation of establishment or maintenance of cell polarity,embryonic organ morphogenesis,regulation of neuroblast proliferation,inner ear development,camera-type eye development,negative regulation of insulin secretion,ear development,negative regulation of peptide hormone secretion,negative regulation of peptide secretion,eye development,visual syste…
17-AAG (Tanespimycin)	LASSO	proteinLevels;Phosphosite	proteinLevelsHSDL1;PhosphositeINPP5D-S960sT963t;PhosphositeEIF4ENIF1-S951s;PhosphositeRNF168-S134s;PhosphositeINPP5D-S960s;PhosphositeTCF20-S559sT582tS583s;PhosphositePLEC-S2039s	0.43049
17-AAG (Tanespimycin)	LASSO	mRNALevels;proteinLevels	mRNALevelsRPS26P11;proteinLevelsMPG;proteinLevelsHSDL1;proteinLevelsZNF787;proteinLevelsAGAP2	0.31019	base-excision repair, AP site formation,DNA dealkylation,positive regulation of phosphatidylinositol 3-kinase activity,positive regulation of lipid kinase activity,base-excision repair,regulation of phosphatidylinositol 3-kinase activity,regulation of lipid kinase activity,DNA modification,negative regulation of protein catabolic process,activation of protein kinase activity,negative regulation o…
17-AAG (Tanespimycin)	LASSO	binaryMutations	binaryMutationsBAG3;binaryMutationsNRAS;binaryMutationsKRT14;binaryMutationsPC;binaryMutationsJAK3;binaryMutationsGNB1;binaryMutationsPTPN11;binaryMutationsCOX18;binaryMutationsKIF20B;binaryMutationsTBC1D10A;binaryMutationsINCENP;binaryMutationsTLN2;binaryMutationsCEACAM6;binaryMutationsPLEKHG2;binaryMutationsDTX1;binaryMutationsFAM194A;binaryMutationsBMPER;binaryMutationsMYO7B	0.273516	regulation of cell-cell adhesion,positive regulation of cell-cell adhesion,negative regulation of cell adhesion,microvillus organization,intermediate filament organization,
17-AAG (Tanespimycin)	LASSO	Phosphosite	PhosphositeMICALL1-S471s;PhosphositeNCOA7-S505s;PhosphositeINPP5D-S960sT963t;PhosphositeEIF4ENIF1-S951s;PhosphositeRNF168-S134s;PhosphositeINPP5D-S960s;PhosphositeTCF20-S559sT582tS583s;PhosphositePLEC-S2039s	0.245138
17-AAG (Tanespimycin)	LASSO	mRNALevels;proteinLevels;binaryMutations;Phosphosite	mRNALevelsCCDC15;mRNALevelsRPS26P11;proteinLevelsHSDL1;PhosphositeMICALL1-S471s;PhosphositeSH2D3C-S440s;PhosphositeINPP5D-S960sT963t;PhosphositeEIF4ENIF1-S951s;PhosphositeINPP5D-S960s;PhosphositeTCF20-S559sT582tS583s;PhosphositePLEC-S2039s;PhosphositeKAT5-T195tS202sS203s	0.234086
17-AAG (Tanespimycin)	LASSO	proteinLevels	proteinLevelsMPG;proteinLevelsHSDL1;proteinLevelsZNF787;proteinLevelsPDRG1;proteinLevelsAGAP2	0.173816	base-excision repair, AP site formation,DNA dealkylation,positive regulation of phosphatidylinositol 3-kinase activity,positive regulation of lipid kinase activity,base-excision repair,
A-674563	ElasticNet	mRNALevels;proteinLevels	mRNALevelsRP3-337O18.9;proteinLevelsRTCA;proteinLevelsSOCS2;proteinLevelsBACH1;proteinLevelsCLIC2;proteinLevelsCDK14;proteinLevelsZBTB48;proteinLevelsSELL;proteinLevelsSLC2A5;proteinLevelsJAK1;proteinLevelsAHCY;proteinLevelsRBM3;proteinLevelsBLMH;proteinLevelsLPIN1;proteinLevelsQPRT;proteinLevelsUBE2NL;proteinLevelsC1orf174;proteinLevelsUBE2J2;proteinLevelsNANP;proteinLevelsINPP5D;proteinLevelsPI…	0.539004
A-674563	ElasticNet	proteinLevels	proteinLevelsRTCA;proteinLevelsSOCS2;proteinLevelsBACH1;proteinLevelsCLIC2;proteinLevelsDFFB;proteinLevelsCDK14;proteinLevelsUQCRH;proteinLevelsAHCY;proteinLevelsARG2;proteinLevelsBLMH;proteinLevelsLPIN1;proteinLevelsQPRT;proteinLevelsUBE2NL;proteinLevelsC1orf174;proteinLevelsUBE2J2;proteinLevelsPINX1;proteinLevelsNDUFAF3;proteinLevelsSHARPIN;proteinLevelsDENND5A;proteinLevelsSAXO1	0.526017	carboxylic acid catabolic process,organic acid catabolic process,small molecule catabolic process,protein polyubiquitination,alpha-amino acid catabolic process,regulation of transcription involved in G1/S transition of mitotic cell cycle,cellular amino acid catabolic process,G2/M transition of mitotic cell cycle,apoptotic nuclear changes,cellular component disassembly involved in execution phase …
A-674563	ElasticNet	proteinLevels;Phosphosite	proteinLevelsRTCA;proteinLevelsCLIC2;proteinLevelsCDK14;proteinLevelsSELL;proteinLevelsJAK1;proteinLevelsAHCY;proteinLevelsRBM3;proteinLevelsQPRT;proteinLevelsUBE2NL;proteinLevelsC1orf174;proteinLevelsKDM1B;proteinLevelsINPP5D;proteinLevelsNDUFAF3;proteinLevelsNDUFAF4;PhosphositeSP100-S191s;PhosphositeEIF4B-S462s;PhosphositeSCRIB-S1561s;PhosphositeMAP7D1-S113sS116s;PhosphositeARMC8-S512s;Phosphos…	0.498139
A-674563	ElasticNet	binaryMutations	binaryMutationsTRANK1;binaryMutationsNKRF;binaryMutationsAQR;binaryMutationsIDH1;binaryMutationsDYSF;binaryMutationsSLU7;binaryMutationsNRAS;binaryMutationsSLC4A2;binaryMutationsNPM1;binaryMutationsGATA2;binaryMutationsCCND3;binaryMutationsFLT3;binaryMutationsMTOR;binaryMutationsCEBPA;binaryMutationsLRBA;binaryMutationsGNB1;binaryMutationsMAP1A;binaryMutationsPRKCE;binaryMutationsKMT2A;binaryMuta…	0.489569
A-674563	ElasticNet	mRNALevels;proteinLevels;binaryMutations;Phosphosite	proteinLevelsRTCA;proteinLevelsCLIC2;proteinLevelsCDK14;proteinLevelsSELL;proteinLevelsJAK1;proteinLevelsAHCY;proteinLevelsRBM3;proteinLevelsQPRT;proteinLevelsUBE2NL;proteinLevelsC1orf174;proteinLevelsKDM1B;proteinLevelsINPP5D;proteinLevelsNDUFAF3;proteinLevelsNDUFAF4;PhosphositeSP100-S191s;PhosphositeEIF4B-S462s;PhosphositeSCRIB-S1561s;PhosphositeMAP7D1-S113sS116s;PhosphositeARMC8-S512s;Phosphos…	0.487922
A-674563	LASSO	binaryMutations	binaryMutationsTRANK1;binaryMutationsAQR;binaryMutationsIDH1;binaryMutationsDYSF;binaryMutationsSLU7;binaryMutationsNRAS;binaryMutationsSLC4A2;binaryMutationsNPM1;binaryMutationsGATA2;binaryMutationsCCND3;binaryMutationsFLT3;binaryMutationsMTOR;binaryMutationsCEBPA;binaryMutationsLRBA;binaryMutationsGNB1;binaryMutationsPRKCE;binaryMutationsKMT2A;binaryMutationsATM;binaryMutationsEZH2;binaryMutati…	0.443432
A-674563	LASSO	proteinLevels	proteinLevelsRTCA;proteinLevelsSOCS2;proteinLevelsBACH1;proteinLevelsCLIC2;proteinLevelsCDK14;proteinLevelsSELL;proteinLevelsAHCY;proteinLevelsBLMH;proteinLevelsLPIN1;proteinLevelsQPRT;proteinLevelsUBE2NL;proteinLevelsC1orf174;proteinLevelsUBE2J2;proteinLevelsPINX1;proteinLevelsNDUFAF3;proteinLevelsSHARPIN;proteinLevelsDENND5A;proteinLevelsSAXO1	0.420216	protein polyubiquitination,carboxylic acid catabolic process,organic acid catabolic process,regulation of transcription involved in G1/S transition of mitotic cell cycle,G2/M transition of mitotic cell cycle,cell cycle G2/M phase transition,small molecule catabolic process,sulfur compound catabolic process,
A-674563	LASSO	mRNALevels;proteinLevels	proteinLevelsCLIC2;proteinLevelsSELL;proteinLevelsQPRT;proteinLevelsMAPRE1;proteinLevelsUBE2NL	0.41658	positive regulation of binding,regulation of microtubule binding,negative regulation of ryanodine-sensitive calcium-release channel activity,negative regulation of release of sequestered calcium ion into cytosol,regulation of binding,negative regulation of microtubule polymerization,positive regulation of sequestering of calcium ion,dicarboxylic acid catabolic process,protein localization to micr…
A-674563	LASSO	proteinLevels;Phosphosite	proteinLevelsRTCA;proteinLevelsCLIC2;proteinLevelsSELL;proteinLevelsJAK1;proteinLevelsQPRT;proteinLevelsUBE2NL;proteinLevelsNANP;proteinLevelsNDUFAF3;PhosphositeSP100-S191s;PhosphositeARMC8-S512s;PhosphositeUIMC1-S653s;PhosphositeABI2-S368s	0.388139
A-674563	LASSO	mRNALevels;proteinLevels;binaryMutations;Phosphosite	proteinLevelsCLIC2;proteinLevelsSELL;proteinLevelsJAK1;proteinLevelsQPRT;proteinLevelsUBE2NL;proteinLevelsNANP;proteinLevelsNDUFAF3;PhosphositeSP100-S191s;PhosphositeARMC8-S512s;PhosphositeUIMC1-S653s;PhosphositeABI2-S368s;PhosphositeOTUD7B-S464sS467s	0.33329
BEZ235	ElasticNet	mRNALevels	mRNALevelsBECN1;mRNALevelsUNC13A;mRNALevelsEDEM1;mRNALevelsPELI2;mRNALevelsCTB-134H23.2;mRNALevelsAC068831.10;mRNALevelsAF196972.4;mRNALevelsBCDIN3D-AS1	0.239356	synaptic vesicle docking,response to vitamin E,positive regulation of autophagosome assembly,synaptic vesicle maturation,cellular response to nitrogen starvation,cellular response to nitrogen levels,positive regulation of vacuole organization,regulation of attachment of spindle microtubules to kinetochore,positive regulation of chromosome segregation,regulation of retrograde protein transport, ER…
BEZ235	LASSO	mRNALevels	mRNALevelsCYTIP;mRNALevelsZNF217;mRNALevelsBECN1;mRNALevelsNDFIP2;mRNALevelsPELI2;mRNALevelsCTB-134H23.2;mRNALevelsAC068831.10;mRNALevelsIQCB2P;mRNALevelsAF196972.4;mRNALevelsNFE4;mRNALevelsGAPDHP61;mRNALevelsRP11-849H4.4;mRNALevelsRP11-169D4.2;mRNALevelsRP11-946L16.1;mRNALevelsBCDIN3D-AS1;mRNALevelsAC018766.4;mRNALevelsAC018766.6	0.118924
BEZ235	LogisticReg	proteinLevels;Phosphosite	PhosphositeGYS1-S653s;PhosphositeTOP2B-T1349tS1358s;PhosphositeTEX2-S362s;PhosphositePHF3-S677sS680sS682s	0.331662
Cabozantinib	ElasticNet	proteinLevels	proteinLevelsEBAG9;proteinLevelsRNASET2;proteinLevelsKMT2D;proteinLevelsCLIC2;proteinLevelsSURF4;proteinLevelsUSO1;proteinLevelsTRIM16;proteinLevelsPOLR2M;proteinLevelsGCSH;proteinLevelsFLT3;proteinLevelsHCCS;proteinLevelsVCP;proteinLevelsMLLT1;proteinLevelsLRRC41;proteinLevelsENOSF1;proteinLevelsKDM1B;proteinLevelsSPRYD3;proteinLevelsZCCHC10;proteinLevelsINPP5D;proteinLevelsFAF2;proteinLevelsPRR…	0.653696
Cabozantinib	ElasticNet	proteinLevels;Phosphosite	proteinLevelsKMT2D;proteinLevelsCLIC2;proteinLevelsUSO1;proteinLevelsMBD4;proteinLevelsTRIM16;proteinLevelsGCSH;proteinLevelsFLT3;proteinLevelsHCCS;proteinLevelsSPRYD3;proteinLevelsINPP5D;proteinLevelsPRRC1;proteinLevelsCDC42SE1;proteinLevelsUSP24;proteinLevelsMATR3;proteinLevelsWASH6P;PhosphositeKMT2D-S2726s;PhosphositeMDH1-S241s;PhosphositeRPL34-S12s;PhosphositeSEC61B-S17s;PhosphositeARHGEF6-S1…	0.58986
Cabozantinib	ElasticNet	mRNALevels;proteinLevels	mRNALevelsTOP2A;mRNALevelsRPH3A;mRNALevelsAREG;mRNALevelsCD80;mRNALevelsITGA11;mRNALevelsKCNIP1;mRNALevelsSPATA12;mRNALevelsLINC00278;mRNALevelsCTD-2262B20.1;proteinLevelsEBAG9;proteinLevelsRNASET2;proteinLevelsKMT2D;proteinLevelsCLIC2;proteinLevelsSURF4;proteinLevelsUSO1;proteinLevelsTRIM16;proteinLevelsPOLR2M;proteinLevelsGCSH;proteinLevelsFLT3;proteinLevelsHCCS;proteinLevelsMLLT1;proteinLevels…	0.450899
Cabozantinib	ElasticNet	mRNALevels;proteinLevels;binaryMutations;Phosphosite	mRNALevelsMAP1LC3B2;mRNALevelsME1;mRNALevelsNPC1L1;mRNALevelsAREG;mRNALevelsCD80;mRNALevelsITGA11;mRNALevelsDUSP5;mRNALevelsPADI3;mRNALevelsTMEM163;mRNALevelsCYSLTR2;mRNALevelsABCA9;mRNALevelsFAM71A;mRNALevelsATF3;mRNALevelsSPATA12;mRNALevelsKRT81;mRNALevelsRP11-755B10.3;mRNALevelsSOCS2-AS1;mRNALevelsLINC00989;mRNALevelsCCL3L3;mRNALevelsCTD-2262B20.1;mRNALevelsCTA-29F11.1;mRNALevelsRP11-258F1.1;m…	0.283287
Cabozantinib	ElasticNet	mRNALevels	mRNALevelsPPIAL4C;mRNALevelsDAPL1;mRNALevelsMAP1LC3B2;mRNALevelsSOCS2;mRNALevelsTOR1A;mRNALevelsSURF4;mRNALevelsZBTB24;mRNALevelsLYRM1;mRNALevelsSUV39H1;mRNALevelsTRIM16;mRNALevelsSLU7;mRNALevelsPTBP3;mRNALevelsRPN1;mRNALevelsJUN;mRNALevelsLDHC;mRNALevelsUBL4A;mRNALevelsH2AFX;mRNALevelsATP2B4;mRNALevelsPTPN7;mRNALevelsHDGF;mRNALevelsSLC12A2;mRNALevelsBRPF1;mRNALevelsSKP1;mRNALevelsHIST1H3A;mRNALe…	0.26609
Cabozantinib	ElasticNet	binaryMutations	binaryMutationsCHD2;binaryMutationsTRANK1;binaryMutationsNKRF;binaryMutationsSART1;binaryMutationsAKAP8;binaryMutationsZNF292;binaryMutationsAQR;binaryMutationsUSO1;binaryMutationsSF3B1;binaryMutationsTRIO;binaryMutationsSLU7;binaryMutationsH6PD;binaryMutationsSEC24A;binaryMutationsA2M;binaryMutationsNRAS;binaryMutationsKRAS;binaryMutationsKRT14;binaryMutationsTP53;binaryMutationsSLC4A2;binaryMut…	0.238285
Cabozantinib	ElasticNet	Phosphosite	PhosphositeAGPS-S65s;PhosphositeEEF2K-T348t;PhosphositeCREB1-S89s;PhosphositeEIF4B-S497sS498s;PhosphositeMDH1-S241s;PhosphositeRPL34-S12s;PhosphositeAGFG1-S181s;PhosphositeMAP1A-S1675s;PhosphositeMAP1A-S1218s;PhosphositeSPTBN1-T2331t;PhosphositeKMT2A-S183s;PhosphositeARHGEF6-S124s;PhosphositeLRIF1-S502s;PhosphositeCAMSAP1-S563s;PhosphositeMAP1S-S592s;PhosphositeHAUS6-S943s;PhosphositeDDB2-S24sS26…	0.138831
Cabozantinib	LASSO	proteinLevels	proteinLevelsEBAG9;proteinLevelsRNASET2;proteinLevelsKMT2D;proteinLevelsCLIC2;proteinLevelsUSO1;proteinLevelsTRIM16;proteinLevelsPOLR2M;proteinLevelsGCSH;proteinLevelsFLT3;proteinLevelsHCCS;proteinLevelsMLLT1;proteinLevelsENOSF1;proteinLevelsKDM1B;proteinLevelsSPRYD3;proteinLevelsZCCHC10;proteinLevelsPRRC1;proteinLevelsCDC42SE1;proteinLevelsPOLK;proteinLevelsUSP24;proteinLevelsPOMT2;proteinLevels…	0.632008
Cabozantinib	LASSO	mRNALevels;proteinLevels	mRNALevelsTOP2A;mRNALevelsAREG;mRNALevelsCD80;mRNALevelsKCNIP1;mRNALevelsSPATA12;mRNALevelsLINC00278;mRNALevelsCTD-2262B20.1;proteinLevelsEBAG9;proteinLevelsRNASET2;proteinLevelsKMT2D;proteinLevelsCLIC2;proteinLevelsSURF4;proteinLevelsUSO1;proteinLevelsTRIM16;proteinLevelsPOLR2M;proteinLevelsGCSH;proteinLevelsFLT3;proteinLevelsHCCS;proteinLevelsMLLT1;proteinLevelsSCRN1;proteinLevelsENOSF1;protein…	0.509031
Cabozantinib	LASSO	proteinLevels;Phosphosite	proteinLevelsEBAG9;proteinLevelsKMT2D;proteinLevelsCLIC2;proteinLevelsTRIM16;proteinLevelsGCSH;proteinLevelsHCCS;proteinLevelsENOSF1;proteinLevelsSPRYD3;proteinLevelsINPP5D;proteinLevelsPHAX;proteinLevelsCDC42SE1;PhosphositeSEC61B-S17s;PhosphositeMAP1A-S1675s;PhosphositeKMT2A-S183s;PhosphositeARHGEF6-S124s;PhosphositeCAMSAP1-S563s;PhosphositeMAP1S-S592s;PhosphositeAPBB1IP-S525s;PhosphositeMICALL1…	0.397243
Cabozantinib	LASSO	binaryMutations	binaryMutationsCHD2;binaryMutationsNKRF;binaryMutationsZNF292;binaryMutationsAQR;binaryMutationsTRIO;binaryMutationsSLU7;binaryMutationsNRAS;binaryMutationsKRAS;binaryMutationsTP53;binaryMutationsSLC4A2;binaryMutationsNPM1;binaryMutationsF5;binaryMutationsGATA2;binaryMutationsMYH11;binaryMutationsFLT3;binaryMutationsMTOR;binaryMutationsLRBA;binaryMutationsMAP1A;binaryMutationsATM;binaryMutationsC…	0.143071	TORC1 signaling,response to radiation,hematopoietic progenitor cell differentiation,
Cabozantinib	LogisticReg	proteinLevels	proteinLevelsCLIC2;proteinLevelsLYRM1;proteinLevelsFLT3;proteinLevelsXIAP;proteinLevelsLRRC41;proteinLevelsBAK1;proteinLevelsRHEX;proteinLevelsPOC5;proteinLevelsWDR61;proteinLevelsCDC42SE1;proteinLevelsANK3;proteinLevelsLRRC45;proteinLevelsALOX12;proteinLevelsAIF1L;proteinLevelsZNF227;proteinLevelsWASH6P;proteinLevelsSMIM31;proteinLevelsFAIM2	0.284269	positive regulation of membrane depolarization,
Cabozantinib	LogisticReg	mRNALevels	mRNALevelsMMP2;mRNALevelsITGA11;mRNALevelsFAM92A1P1;mRNALevelsZDHHC11B	0.267671	ossification,cellular response to UV-A,bone trabecula morphogenesis,response to UV-A,collagen-activated signaling pathway,trabecula formation,substrate-dependent cell migration,peptidyl-L-cysteine S-palmitoylation,peptidyl-S-diacylglycerol-L-cysteine biosynthetic process from peptidyl-cysteine,face morphogenesis,head morphogenesis,protein palmitoylation,collagen catabolic process,body morphogenes…
Cabozantinib	LogisticReg	mRNALevels;proteinLevels	mRNALevelsMMP2;mRNALevelsITGA11;mRNALevelsIRX1;proteinLevelsCLIC2;proteinLevelsBAK1;proteinLevelsPOC5;proteinLevelsTMCC1;proteinLevelsZNF227;proteinLevelsGAS2;proteinLevelsWASH6P	0.219246
Dovitinib (CHIR-258)	ElasticNet	proteinLevels;Phosphosite	proteinLevelsDDX39A;proteinLevelsBACH1;proteinLevelsANKRD28;proteinLevelsCLIC2;proteinLevelsLYRM1;proteinLevelsPRKRA;proteinLevelsTRIM16;proteinLevelsPTBP3;proteinLevelsMB;proteinLevelsCTSL;proteinLevelsPOLR2E;proteinLevelsFDXR;proteinLevelsGCSH;proteinLevelsPSMA4;proteinLevelsPNPLA4;proteinLevelsGNPDA1;proteinLevelsCRADD;proteinLevelsFKBP3;proteinLevelsNOTCH2;proteinLevelsNFIA;proteinLevelsBIRC3…	0.598492
Dovitinib (CHIR-258)	ElasticNet	binaryMutations	binaryMutationsCHD2;binaryMutationsTRANK1;binaryMutationsAQR;binaryMutationsDIAPH1;binaryMutationsIDH1;binaryMutationsDYSF;binaryMutationsTRIO;binaryMutationsSLU7;binaryMutationsBAG3;binaryMutationsNRAS;binaryMutationsKRAS;binaryMutationsKRT14;binaryMutationsSLC4A2;binaryMutationsPC;binaryMutationsRFC1;binaryMutationsMYH11;binaryMutationsFLT3;binaryMutationsMTOR;binaryMutationsSTT3A;binaryMutatio…	0.485718
Dovitinib (CHIR-258)	ElasticNet	proteinLevels	proteinLevelsMCRIP1;proteinLevelsDDX39A;proteinLevelsBACH1;proteinLevelsANKRD28;proteinLevelsMDM4;proteinLevelsCLIC2;proteinLevelsZBTB24;proteinLevelsLYRM1;proteinLevelsLILRA1;proteinLevelsRBMXL2;proteinLevelsPRKRA;proteinLevelsNPM3;proteinLevelsZFPL1;proteinLevelsTRIM16;proteinLevelsPTBP3;proteinLevelsMB;proteinLevelsKRT8;proteinLevelsCTSL;proteinLevelsUCHL1;proteinLevelsPLA2G2A;proteinLevelsPSM…	0.308492
Dovitinib (CHIR-258)	ElasticNet	mRNALevels;proteinLevels	mRNALevelsDNASE2;mRNALevelsRAB27B;mRNALevelsCASP1;mRNALevelsATP1A4;mRNALevelsSLC9A3R2;mRNALevelsEIF4E3;mRNALevelsSUCLG2;mRNALevelsCARD9;mRNALevelsPLEKHB1;mRNALevelsGLI2;mRNALevelsTTC39A;mRNALevelsGGTLC2;mRNALevelsAPOBEC3H;mRNALevelsASB2;mRNALevelsCNTNAP1;mRNALevelsC1orf54;mRNALevelsAVPI1;mRNALevelsACVR2A;mRNALevelsSFTPD;mRNALevelsITGA11;mRNALevelsSMAD6;mRNALevelsPADI3;mRNALevelsCYSLTR2;mRNALevels…	0.256454
Dovitinib (CHIR-258)	ElasticNet	mRNALevels	mRNALevelsPTBP3;mRNALevelsELF1;mRNALevelsPRKAG1;mRNALevelsIFT88;mRNALevelsTESC;mRNALevelsGCC1;mRNALevelsTAOK3;mRNALevelsPROCR;mRNALevelsCCDC136;mRNALevelsSFTPD;mRNALevelsBMI1;mRNALevelsTIGD3;mRNALevelsHOXB2;mRNALevelsCCDC149;mRNALevelsTRGJP2;mRNALevelsRP11-266K4.9;mRNALevelsRP11-39K24.4;mRNALevelsRP11-561O23.8;mRNALevelsMTND5P14;mRNALevelsLINC00899;mRNALevelsMTND4P14;mRNALevelsRP11-396M11.1;mRNAL…	0.195932
Dovitinib (CHIR-258)	ElasticNet	mRNALevels;proteinLevels;binaryMutations;Phosphosite	mRNALevelsATP1A4;mRNALevelsSUCLG2;mRNALevelsTTC39A;mRNALevelsBATF3;mRNALevelsSFTPD;mRNALevelsSMAD6;mRNALevelsC16orf45;mRNALevelsOR52K2;mRNALevelsCCDC149;mRNALevelsRP4-784A16.5;mRNALevelsMTND6P5;mRNALevelsMTND1P11;mRNALevelsSUCLG2P2;mRNALevelsAF064858.11;mRNALevelsRP11-338C15.3;proteinLevelsDDX39A;proteinLevelsBACH1;proteinLevelsANKRD28;proteinLevelsCLIC2;proteinLevelsLYRM1;proteinLevelsPRKRA;prot…	0.131319
Dovitinib (CHIR-258)	LASSO	binaryMutations	binaryMutationsCHD2;binaryMutationsTRANK1;binaryMutationsAQR;binaryMutationsIDH1;binaryMutationsDYSF;binaryMutationsTRIO;binaryMutationsBAG3;binaryMutationsNRAS;binaryMutationsKRAS;binaryMutationsSLC4A2;binaryMutationsCCND3;binaryMutationsFLT3;binaryMutationsSTT3A;binaryMutationsCEBPA;binaryMutationsJAK3;binaryMutationsGNB1;binaryMutationsPRKCE;binaryMutationsPTPN11;binaryMutationsEZH2;binaryMuta…	0.532377
Dovitinib (CHIR-258)	LASSO	proteinLevels	proteinLevelsBACH1;proteinLevelsANKRD28;proteinLevelsCLIC2;proteinLevelsPRKRA;proteinLevelsLRRC41;proteinLevelsHGSNAT;proteinLevelsSLC25A29;proteinLevelsINPP5D;proteinLevelsTMA16;proteinLevelsFBXO4;proteinLevelsWASH6P	0.362438
Dovitinib (CHIR-258)	LASSO	Phosphosite	PhosphositeTOR1AIP1-S135sS143s;PhosphositeINPP5D-S1085s;PhosphositeASAP1-S1041s;PhosphositeTEX2-S196s;PhosphositeLEO1-S296sT302t;PhosphositeIFI16-S568s	0.303117
Dovitinib (CHIR-258)	LASSO	proteinLevels;Phosphosite	proteinLevelsBACH1;proteinLevelsPRKRA;proteinLevelsINPP5D;proteinLevelsTMA16;PhosphositeTOR1AIP1-S135sS143s;PhosphositeINPP5D-S1085s;PhosphositeASAP1-S1041s	0.248831	cellular response to hypoxia,cellular response to decreased oxygen levels,cellular response to oxygen levels,response to hypoxia,response to decreased oxygen levels,response to oxygen levels,seminiferous tubule development,RNA interference,regulation of transcription from RNA polymerase II promoter in response to hypoxia,pre-miRNA processing,positive regulation of B cell differentiation,regulatio…
Dovitinib (CHIR-258)	LASSO	mRNALevels;proteinLevels	mRNALevelsTTC39A;mRNALevelsSMAD6;mRNALevelsCCDC149;mRNALevelsRP11-338C15.3;proteinLevelsBACH1;proteinLevelsANKRD28;proteinLevelsCLIC2;proteinLevelsPRKRA;proteinLevelsMB;proteinLevelsCTSL;proteinLevelsLRRC41;proteinLevelsHGSNAT;proteinLevelsELP2;proteinLevelsINPP5D;proteinLevelsNEIL2;proteinLevelsTMA16;proteinLevelsFBXO4;proteinLevelsWASH6P	0.238661
Dovitinib (CHIR-258)	LASSO	mRNALevels;proteinLevels;binaryMutations;Phosphosite	proteinLevelsBACH1;proteinLevelsPRKRA;proteinLevelsINPP5D;proteinLevelsTMA16;PhosphositeTOR1AIP1-S135sS143s;PhosphositeINPP5D-S1085s;PhosphositeASAP1-S1041s	0.162587	cellular response to hypoxia,cellular response to decreased oxygen levels,cellular response to oxygen levels,response to hypoxia,response to decreased oxygen levels,response to oxygen levels,seminiferous tubule development,RNA interference,regulation of transcription from RNA polymerase II promoter in response to hypoxia,pre-miRNA processing,positive regulation of B cell differentiation,regulatio…
Dovitinib (CHIR-258)	LASSO	mRNALevels	mRNALevelsPTBP3;mRNALevelsELF1;mRNALevelsFLT3;mRNALevelsPRKAG1;mRNALevelsTESC;mRNALevelsGCC1;mRNALevelsTAOK3;mRNALevelsCCDC136;mRNALevelsSFTPD;mRNALevelsBMI1;mRNALevelsTIGD3;mRNALevelsHOXB2;mRNALevelsCCDC149;mRNALevelsRP11-266K4.9;mRNALevelsRP11-561O23.8;mRNALevelsLINC00899;mRNALevelsMTND4P14;mRNALevelsRP11-338C15.3;mRNALevelsRN7SL127P;mRNALevelsRP11-58E21.3;mRNALevelsRNASEH1P1	0.161981
Dovitinib (CHIR-258)	LogisticReg	mRNALevels;proteinLevels	mRNALevelsSIGLEC6;mRNALevelsRP11-388P9.2;proteinLevelsPRKRA;proteinLevelsPECAM1;proteinLevelsINPP5D;proteinLevelsDENND3	0.641119
Dovitinib (CHIR-258)	LogisticReg	proteinLevels	proteinLevelsPRKRA;proteinLevelsPECAM1;proteinLevelsPOLR2C;proteinLevelsINPP5D;proteinLevelsSFXN2;proteinLevelsDENND3	0.641119
Elesclomol	ElasticNet	mRNALevels	mRNALevelsPPP1R3G;mRNALevelsUQCRQ;mRNALevelsSART1;mRNALevelsGPAA1;mRNALevelsAKR7A2;mRNALevelsNDUFA2;mRNALevelsATP5H;mRNALevelsECD;mRNALevelsCYC1;mRNALevelsFBP1;mRNALevelsCOX6C;mRNALevelsNUDT7;mRNALevelsANXA8;mRNALevelsDES;mRNALevelsGM2A;mRNALevelsCOX5A;mRNALevelsAGA;mRNALevelsFDXR;mRNALevelsS100A4;mRNALevelsPPP1CC;mRNALevelsECI1;mRNALevelsGALK1;mRNALevelsALDH3A2;mRNALevelsSLC25A11;mRNALevelsSLC25…	0.71053	ATP metabolic process,generation of precursor metabolites and energy,oxidative phosphorylation,energy derivation by oxidation of organic compounds,aerobic respiration,aerobic electron transport chain,negative regulation of lipase activity,ATP synthesis coupled electron transport,mitochondrial ATP synthesis coupled electron transport,cellular respiration,electron transport chain,respiratory electr…
Elesclomol	ElasticNet	mRNALevels;proteinLevels;binaryMutations;Phosphosite	mRNALevelsNUDT7;mRNALevelsANXA8;mRNALevelsPLOD1;mRNALevelsNEDD4L;mRNALevelsPAPLN;mRNALevelsSLC2A9;mRNALevelsNID1;mRNALevelsSRCRB4D;mRNALevelsANXA8L1;mRNALevelsLDHD;mRNALevelsPHLDA3;mRNALevelsBDNF;mRNALevelsRNLS;mRNALevelsANXA8L2;mRNALevelsGABBR1;mRNALevelsANXA2P1;mRNALevelsLY86-AS1;mRNALevelsRP1-13D10.2;mRNALevelsAC079767.4;mRNALevelsIMMTP1;mRNALevelsAC108059.1;mRNALevelsCTD-2033D24.2;mRNALevelsX…	0.694372	blood coagulation,platelet activation,hemostasis,coagulation,protein localization to cell surface,wound healing,regulation of protein localization to cell surface,regulation of body fluid levels,regulation of vascular permeability,negative regulation of endopeptidase activity,negative regulation of peptidase activity,regulation of serine-type endopeptidase activity,regulation of serine-type pepti…
Elesclomol	ElasticNet	mRNALevels;proteinLevels	mRNALevelsPPP1R3G;mRNALevelsCKM;mRNALevelsCTSB;mRNALevelsFBP1;mRNALevelsNUDT7;mRNALevelsANXA8;mRNALevelsDES;mRNALevelsTYMP;mRNALevelsFDXR;mRNALevelsALDH3A2;mRNALevelsPLOD1;mRNALevelsNACC2;mRNALevelsHVCN1;mRNALevelsNEDD4L;mRNALevelsMS4A6A;mRNALevelsFAM20C;mRNALevelsSTAR;mRNALevelsAOC1;mRNALevelsCOPZ2;mRNALevelsMTMR11;mRNALevelsMARCO;mRNALevelsARHGEF10L;mRNALevelsKDELR3;mRNALevelsPAPLN;mRNALevelsST…	0.640693	blood coagulation,hemostasis,coagulation,wound healing,platelet activation,cell-matrix adhesion,cell-substrate adhesion,leukocyte migration,negative regulation of endopeptidase activity,regulation of body fluid levels,negative regulation of peptidase activity,protein localization to cell surface,response to progesterone,response to epinephrine,regulation of protein localization to cell surface,po…
Elesclomol	ElasticNet	proteinLevels;Phosphosite	proteinLevelsECE1;proteinLevelsNAMPT;proteinLevelsMCTP2;proteinLevelsBAZ2B;PhosphositeCHD1-S1622s;PhosphositeWDR46-S564s;PhosphositeGAPDH-S210s;PhosphositeC5orf24-S180s;PhosphositeZDHHC5-S432s;PhosphositeUBE2J1-S266s;PhosphositeFCHO2-T684t	0.205455	regulation of blood pressure,aging,NAD biosynthesis via nicotinamide riboside salvage pathway,modulation of age-related behavioral decline,hormone catabolic process,response to oxygen-glucose deprivation,positive regulation of receptor recycling,positive regulation of nitric-oxide synthase biosynthetic process,nitric-oxide synthase biosynthetic process,regulation of nitric-oxide synthase biosynth…
Elesclomol	ElasticNet	proteinLevels	proteinLevelsQSOX1;proteinLevelsVAV1;proteinLevelsECE1;proteinLevelsNAMPT;proteinLevelsCEBPG;proteinLevelsSLC25A11;proteinLevelsUBE3A;proteinLevelsMAPRE1;proteinLevelsMCTP2;proteinLevelsFERMT3;proteinLevelsPARVB;proteinLevelsARHGAP35;proteinLevelsBAZ2B;proteinLevelsMGAM;proteinLevelsFANCG	0.120563
Elesclomol	LASSO	mRNALevels	mRNALevelsECD;mRNALevelsNUDT7;mRNALevelsSLC25A11;mRNALevelsALKBH5;mRNALevelsNEDD4L;mRNALevelsITFG1;mRNALevelsCYB5D2;mRNALevelsPHLDA3;mRNALevelsCDKN2AIPNLP1;mRNALevelsRNLS;mRNALevelsCLEC9A;mRNALevelsCCDC13;mRNALevelsLINC00926;mRNALevelsRP11-567J20.3;mRNALevelsIMPDH1P6;mRNALevelsAC099522.2;mRNALevelsRP11-1018J11.1;mRNALevelsVDAC3P1;mRNALevelsRP11-245G13.2	0.73936
Elesclomol	LASSO	mRNALevels;proteinLevels	mRNALevelsNUDT7;mRNALevelsNEDD4L;mRNALevelsPHLDA3;mRNALevelsRNLS;mRNALevelsANXA2P1;mRNALevelsXXbac-B135H6.15;mRNALevelsYWHAQP6;mRNALevelsIMPDH1P6;mRNALevelsRP11-104O19.2;mRNALevelsRP11-245G13.2;proteinLevelsOIP5;proteinLevelsPTBP3;proteinLevelsMB;proteinLevelsAPOE;proteinLevelsSRP19;proteinLevelsSLC2A3;proteinLevelsSRC;proteinLevelsVCL;proteinLevelsACAT1;proteinLevelsSNCA;proteinLevelsECE1;protei…	0.674094	steroid esterification,sterol esterification,cholesterol esterification,regulation of endocytosis,vascular process in circulatory system,caveolin-mediated endocytosis,protein localization to cell surface,positive regulation of receptor recycling,negative regulation of microtubule polymerization,SNARE complex assembly,response to epinephrine,fatty acid derivative catabolic process,transport across…
Elesclomol	LASSO	mRNALevels;proteinLevels;binaryMutations;Phosphosite	mRNALevelsNUDT7;mRNALevelsPAPLN;mRNALevelsSLC2A9;mRNALevelsGABBR1;mRNALevelsANXA2P1	0.607467
Elesclomol	LogisticReg	mRNALevels;proteinLevels	mRNALevelsLRP11;mRNALevelsZNF205;mRNALevelsRHBDL3;mRNALevelsPHLDA3;mRNALevelsMMP17;proteinLevelsDAPK3;proteinLevelsGAS2	0.30155
Entrectinib	ElasticNet	proteinLevels	proteinLevelsTARSL2;proteinLevelsMCRIP1;proteinLevelsBCKDK;proteinLevelsMGST3;proteinLevelsPRMT3;proteinLevelsCNOT3;proteinLevelsSIN3B;proteinLevelsSEC22B;proteinLevelsTRAPPC6A;proteinLevelsKDM4B;proteinLevelsMBD4;proteinLevelsPTBP3;proteinLevelsMT-CO2;proteinLevelsCP;proteinLevelsAPOA1;proteinLevelsAPOE;proteinLevelsAPOA2;proteinLevelsTTR;proteinLevelsTF;proteinLevelsC4BPA;proteinLevelsGSTM1;pro…	0.411429	alcohol metabolic process,cholesterol metabolic process,secondary alcohol metabolic process,negative regulation of small molecule metabolic process,regulation of small molecule metabolic process,sterol metabolic process,triglyceride-rich lipoprotein particle remodeling,very-low-density lipoprotein particle remodeling,phospholipid efflux,regulation of cholesterol esterification,cellular detoxifica…
Entrectinib	ElasticNet	mRNALevels;proteinLevels	mRNALevelsRPH3A;mRNALevelsKALRN;mRNALevelsRP11-156K13.3;proteinLevelsTARSL2;proteinLevelsMCRIP1;proteinLevelsBCKDK;proteinLevelsMGST3;proteinLevelsPRMT3;proteinLevelsCNOT3;proteinLevelsSIN3B;proteinLevelsSEC22B;proteinLevelsTRAPPC6A;proteinLevelsKDM4B;proteinLevelsMBD4;proteinLevelsPTBP3;proteinLevelsMT-CO2;proteinLevelsCP;proteinLevelsAPOA1;proteinLevelsAPOE;proteinLevelsAPOA2;proteinLevelsTTR;p…	0.371429	alcohol metabolic process,cholesterol metabolic process,secondary alcohol metabolic process,negative regulation of small molecule metabolic process,regulation of small molecule metabolic process,sterol metabolic process,triglyceride-rich lipoprotein particle remodeling,very-low-density lipoprotein particle remodeling,phospholipid efflux,regulation of cholesterol esterification,cellular detoxifica…
Entrectinib	ElasticNet	proteinLevels;Phosphosite	proteinLevelsMGST3;proteinLevelsPRMT3;proteinLevelsSEC22B;proteinLevelsKDM4B;proteinLevelsMBD4;proteinLevelsGOSR1;proteinLevelsC4A;proteinLevelsC4B;proteinLevelsCD99;proteinLevelsCBR1;proteinLevelsCSNK2A2;proteinLevelsVARS;proteinLevelsGK;proteinLevelsEIF1AX;proteinLevelsCLK3;proteinLevelsPSMA6;proteinLevelsSCRN3;proteinLevelsTSPAN31;proteinLevelsGK2;proteinLevelsPSMD5;proteinLevelsCENPW;proteinL…	0.188571
Entrectinib	LASSO	proteinLevels;Phosphosite	proteinLevelsMGST3;proteinLevelsGK;proteinLevelsACBD3;PhosphositeMCM3-T713t;PhosphositeFXR1-S409sT411t;PhosphositeC2CD5-S304sS305s;PhosphositeDOCK8-S451sS459s;PhosphositeTRIM11-S85s;PhosphositeNCOA2-S266sT272t;PhosphositeODF2-S814sS826s;PhosphositeCEP131-T383t	0.171429	carbohydrate catabolic process,cellular carbohydrate metabolic process,NADH regeneration,canonical glycolysis,glucose catabolic process to pyruvate,alditol phosphate metabolic process,small molecule catabolic process,glycolytic process through glucose-6-phosphate,glycolytic process through fructose-6-phosphate,positive regulation of glycogen biosynthetic process,negative regulation of gluconeogen…
Entrectinib	LASSO	mRNALevels;proteinLevels	proteinLevelsSEC22B;proteinLevelsMBD4;proteinLevelsAPOE;proteinLevelsCBR1;proteinLevelsGK;proteinLevelsCLK3;proteinLevelsPSMA6;proteinLevelsPSMD5;proteinLevelsCENPW;proteinLevelsZNF598;proteinLevelsACBD3;proteinLevelsANAPC10;proteinLevelsATP6V0A2;proteinLevelsN6AMT1;proteinLevelsTEPSIN;proteinLevelsMB	0.16
Entrectinib	LASSO	proteinLevels	proteinLevelsSEC22B;proteinLevelsMBD4;proteinLevelsAPOE;proteinLevelsCBR1;proteinLevelsGK;proteinLevelsCLK3;proteinLevelsPSMA6;proteinLevelsPSMD5;proteinLevelsCENPW;proteinLevelsZNF598;proteinLevelsACBD3;proteinLevelsANAPC10;proteinLevelsATP6V0A2;proteinLevelsN6AMT1;proteinLevelsTEPSIN;proteinLevelsMB	0.16
Entrectinib	LASSO	mRNALevels;proteinLevels;binaryMutations;Phosphosite	proteinLevelsMGST3;proteinLevelsGK;proteinLevelsACBD3;PhosphositeMCM3-T713t;PhosphositeFXR1-S409sT411t;PhosphositeC2CD5-S304sS305s;PhosphositeDOCK8-S451sS459s;PhosphositeTRIM11-S85s;PhosphositeNCOA2-S266sT272t;PhosphositeODF2-S814sS826s;PhosphositeCEP131-T383t	0.148571	carbohydrate catabolic process,cellular carbohydrate metabolic process,NADH regeneration,canonical glycolysis,glucose catabolic process to pyruvate,alditol phosphate metabolic process,small molecule catabolic process,glycolytic process through glucose-6-phosphate,glycolytic process through fructose-6-phosphate,positive regulation of glycogen biosynthetic process,negative regulation of gluconeogen…
Flavopiridol	ElasticNet	proteinLevels	proteinLevelsTARSL2;proteinLevelsSORBS3;proteinLevelsNCOR1;proteinLevelsHSPA1A;proteinLevelsEZR;proteinLevelsTPP2;proteinLevelsFHIT;proteinLevelsADCY7;proteinLevelsDIP2A;proteinLevelsAPTX;proteinLevelsMGA;proteinLevelsATPAF2;proteinLevelsMCU;proteinLevelsPIP4K2C;proteinLevelsSFXN5;proteinLevelsNEK7;proteinLevelsRAD50;proteinLevelsIMP4;proteinLevelsSFXN2;proteinLevelsPNKP;proteinLevelsFAM129B;prot…	0.640659	regulation of telomere capping,telomere capping,positive regulation of telomere maintenance,DNA biosynthetic process,telomere maintenance via telomerase,spindle organization,regulation of organelle assembly,regulation of DNA metabolic process,RNA-dependent DNA biosynthetic process,regulation of telomere maintenance,telomere maintenance via telomere lengthening,positive regulation of chromosome or…
Flavopiridol	ElasticNet	mRNALevels;proteinLevels;binaryMutations;Phosphosite	mRNALevelsEIF4EBP3;mRNALevelsRPS17;mRNALevelsPIK3R6;mRNALevelsADRB1;mRNALevelsTSNAXIP1;mRNALevelsSMPDL3B;mRNALevelsPEMT;mRNALevelsCCDC146;mRNALevelsNR5A1;mRNALevelsC9orf43;mRNALevelsSNX29P1;mRNALevelsDNAAF3;mRNALevelsRP11-1055B8.7;mRNALevelsRP11-443P15.2;mRNALevelsSPTLC3;mRNALevelsFAM228A;mRNALevelsTMEM232;mRNALevelsDZIP3;mRNALevelsFANK1;mRNALevelsC16orf96;mRNALevelsRPS23P2;mRNALevelsAC055811.5;m…	0.59031
Flavopiridol	ElasticNet	mRNALevels;proteinLevels	mRNALevelsRPS17;mRNALevelsPIK3R6;mRNALevelsPCBD2;mRNALevelsMZF1;mRNALevelsSMPDL3B;mRNALevelsPEMT;mRNALevelsAMT;mRNALevelsCD96;mRNALevelsC9orf43;mRNALevelsDNAAF3;mRNALevelsSPATA24;mRNALevelsRP11-1055B8.7;mRNALevelsC20orf197;mRNALevelsFAM228A;mRNALevelsTMEM232;mRNALevelsDZIP3;mRNALevelsNAP1L1P3;mRNALevelsRPS23P2;mRNALevelsRP11-791G16.2;mRNALevelsRP11-458F8.2;mRNALevelsRPL12P15;mRNALevelsAC005224.2;…	0.53998
Flavopiridol	ElasticNet	mRNALevels	mRNALevelsSPAG7;mRNALevelsHARS;mRNALevelsPCBD2;mRNALevelsAMT;mRNALevelsDNAAF3;mRNALevelsITFG3;mRNALevelsDZIP3;mRNALevelsRPS23P2;mRNALevelsRP11-458F8.2;mRNALevelsAC005224.2;mRNALevelsEIF3EP1;mRNALevelsBTF3P8;mRNALevelsRP11-488C13.1;mRNALevelsRPL21P116;mRNALevelsRP11-1018J11.1;mRNALevelsEIF4BP5;mRNALevelsRP11-1096G20.5;mRNALevelsCTC-429L19.3	0.209611	cellular amino acid metabolic process,alpha-amino acid metabolic process,serine family amino acid catabolic process,tyrosine metabolic process,pteridine-containing compound biosynthetic process,glycine metabolic process,diol biosynthetic process,diol metabolic process,aromatic amino acid family metabolic process,pteridine-containing compound metabolic process,axonemal dynein complex assembly,seri…
Flavopiridol	ElasticNet	Phosphosite	PhosphositeDDX3X-S90s;PhosphositeMYL12B-T19t;PhosphositeZNF185-S465sS468s;PhosphositeBNIP3L-S63s;PhosphositeSORBS3-S530s;PhosphositeSRGAP2-S845s;PhosphositeFLNB-S1505s;PhosphositeSF3B1-T207t;PhosphositeLMNA-S458s;PhosphositeLMNA-S404sS407s;PhosphositeLYN-S11sS13s;PhosphositeSNRPA1-S197s;PhosphositeEPB41-S709s;PhosphositeEPB41-S378s;PhosphositePTPN1-S352s;PhosphositeCDK2-Y19y;PhosphositeGTF2F1-S38…	0.117742
Flavopiridol	LASSO	mRNALevels;proteinLevels;binaryMutations;Phosphosite	mRNALevelsTSNAXIP1;mRNALevelsPEMT;mRNALevelsC9orf43;mRNALevelsDNAAF3;mRNALevelsRPS23P2;mRNALevelsAC005224.2;mRNALevelsRP11-1096G20.5;proteinLevelsEZR;proteinLevelsDIP2A;proteinLevelsMGA;proteinLevelsTSPAN14;proteinLevelsWDR70;proteinLevelsSTX18;PhosphositeSNRPA1-S197s;PhosphositeCDK2-Y19y;PhosphositeTMPO-T160t;PhosphositeKIAA1143-S116s;PhosphositePOU2F2-S303s;PhosphositeGOLPH3-S42s;PhosphositeMCM…	0.582577	positive regulation of peptidyl-lysine acetylation,positive regulation of protein acetylation
Flavopiridol	LASSO	mRNALevels;proteinLevels	mRNALevelsRPS17;mRNALevelsNR5A1;mRNALevelsDNAAF3;mRNALevelsFAM228A;mRNALevelsDZIP3;mRNALevelsRPS23P2;mRNALevelsAC005224.2;mRNALevelsRP11-1096G20.5;proteinLevelsEZR;proteinLevelsTPP2;proteinLevelsDIP2A;proteinLevelsPNKP;proteinLevelsSTX18	0.561239
Flavopiridol	LASSO	binaryMutations	binaryMutationsKMT2D;binaryMutationsAQR;binaryMutationsUSO1;binaryMutationsEED;binaryMutationsSF3B1;binaryMutationsTRIO;binaryMutationsBAG3;binaryMutationsKRAS;binaryMutationsKRT14;binaryMutationsTP53;binaryMutationsPC;binaryMutationsCBL;binaryMutationsGATA2;binaryMutationsFLT3;binaryMutationsCDKN2A;binaryMutationsSTT3A;binaryMutationsIDH2;binaryMutationsCEBPA;binaryMutationsJAK3;binaryMutationsG…	0.204902	regulation of pri-miRNA transcription by RNA polymerase II,pri-miRNA transcription by RNA polymerase II,histone lysine methylation,histone H3-K4 methylation,positive regulation of cell aging,peptidyl-lysine methylation,homeostasis of number of cells within a tissue,histone methylation,response to ionizing radiation,histone modification,regulation of leukocyte apoptotic process,muscle cell apoptot…
Flavopiridol	LASSO	proteinLevels;Phosphosite	proteinLevelsNCOR1;proteinLevelsEZR;proteinLevelsTFEB;proteinLevelsAPTX;proteinLevelsMOB3A;proteinLevelsRASSF1;proteinLevelsNHP2;proteinLevelsSTX18;PhosphositeDDX3X-S90s;PhosphositeSNRPA1-S197s;PhosphositeEPB41-S709s;PhosphositeCDK2-Y19y;PhosphositeTMPO-T160t;PhosphositeGABARAPL2-S10s;PhosphositePLEC-T4030t;PhosphositeSYTL3-S231s;PhosphositeGBF1-S1781sS1784s;PhosphositeKIAA1143-S116s;PhosphositeP…	0.172348	negative regulation of stress-activated MAPK cascade,negative regulation of stress-activated protein kinase signaling cascade
Flavopiridol	LogisticReg	Phosphosite	PhosphositeN4BP1-T242t;PhosphositeSTMN1-S25s;PhosphositeTMPO-T160t;PhosphositeRAB27A-S206s;PhosphositeTP53BP1-S659sS660sS662s;PhosphositeCEP135-S303s;PhosphositeMARK2-T467t;PhosphositeCDC42EP3-S144s;PhosphositeRPS6KA4-S721s;PhosphositeRPS27A-S20s;PhosphositeBAP1-Y401y;PhosphositePOLR2A-T1919t;PhosphositeTEX2-T225t	0.499255
Flavopiridol	LogisticReg	proteinLevels;Phosphosite	proteinLevelsNBAS;proteinLevelsCC2D1B;PhosphositeN4BP1-T242t;PhosphositeSTMN1-S25s;PhosphositeTMPO-T160t;PhosphositeRAB27A-S206s;PhosphositeMARK2-T467t;PhosphositeXPO6-T210tS211s;PhosphositeCDC42EP3-S144s;PhosphositeRPS6KA4-S721s;PhosphositeRPS27A-S20s;PhosphositeBAP1-Y401y;PhosphositeTEX2-T225t	0.307991	nuclear-transcribed mRNA catabolic process, nonsense-mediated decay,retrograde vesicle-mediated transport, Golgi to endoplasmic reticulum,negative regulation of mRNA catabolic process,negative regulation of RNA catabolic process,negative regulation of mRNA metabolic process,nuclear-transcribed mRNA catabolic process,regulation of mRNA catabolic process,mRNA catabolic process,negative regulation o…
Flavopiridol	LogisticReg	mRNALevels;proteinLevels;binaryMutations;Phosphosite	proteinLevelsNBAS;proteinLevelsCC2D1B;PhosphositeN4BP1-T242t;PhosphositeSTMN1-S25s;PhosphositeTMPO-T160t;PhosphositeRAB27A-S206s;PhosphositeMARK2-T467t;PhosphositeXPO6-T210tS211s;PhosphositeCDC42EP3-S144s;PhosphositeRPS6KA4-S721s;PhosphositeRPS27A-S20s;PhosphositeBAP1-Y401y;PhosphositeTEX2-T225t	0.276026	nuclear-transcribed mRNA catabolic process, nonsense-mediated decay,retrograde vesicle-mediated transport, Golgi to endoplasmic reticulum,negative regulation of mRNA catabolic process,negative regulation of RNA catabolic process,negative regulation of mRNA metabolic process,nuclear-transcribed mRNA catabolic process,regulation of mRNA catabolic process,mRNA catabolic process,negative regulation o…
Foretinib (XL880)	ElasticNet	mRNALevels;proteinLevels;binaryMutations;Phosphosite	proteinLevelsKMT2D;proteinLevelsCLIC2;proteinLevelsMBD4;proteinLevelsCRADD;proteinLevelsINPP5D;proteinLevelsPOMT2;PhosphositeTCEA1-S114s;PhosphositeDNMT1-S143s;PhosphositeDNMT1-S22s;PhosphositeLRBA-S1133sS1135s;PhosphositeKMT2A-S183s;PhosphositeNCAPD2-S1333s;PhosphositeUBR7-S263sS265s;PhosphositeRTF1-S697s;PhosphositeANKS1A-S661s;PhosphositeRIOK2-T485tS489s;PhosphositeAP1M1-T223t;PhosphositePCIF1…	0.521039
Foretinib (XL880)	ElasticNet	proteinLevels	proteinLevelsKMT2D;proteinLevelsCLIC2;proteinLevelsMBD4;proteinLevelsST6GAL1;proteinLevelsVCP;proteinLevelsCRADD;proteinLevelsMLLT1;proteinLevelsRBPJ;proteinLevelsSTAG2;proteinLevelsSPRYD3;proteinLevelsINPP5D;proteinLevelsBSDC1;proteinLevelsPOMT2;proteinLevelsWASH6P	0.41013
Foretinib (XL880)	ElasticNet	mRNALevels;proteinLevels	mRNALevelsPRKD3;mRNALevelsNPC1L1;mRNALevelsCD80;mRNALevelsMTUS2;mRNALevelsPADI3;mRNALevelsCCDC15;mRNALevelsADAM32;mRNALevelsTRIM15;mRNALevelsSNORA80B;mRNALevelsST7-OT4;mRNALevelsRP11-761E20.1;mRNALevelsAP000356.1;mRNALevelsGS1-24F4.2;mRNALevelsRP11-353N14.5;mRNALevelsLA16c-325D7.2;proteinLevelsEBAG9;proteinLevelsKMT2D;proteinLevelsCLIC2;proteinLevelsRAD21;proteinLevelsMBD4;proteinLevelsST6GAL1;pr…	0.355325
Foretinib (XL880)	ElasticNet	proteinLevels;Phosphosite	proteinLevelsKMT2D;proteinLevelsCLIC2;proteinLevelsMBD4;proteinLevelsCRADD;proteinLevelsINPP5D;proteinLevelsPOMT2;PhosphositeMTSS1-S272s;PhosphositeTCEA1-S114s;PhosphositeDNMT1-S143s;PhosphositeDNMT1-S22s;PhosphositeMRE11-S688sS689s;PhosphositeLRBA-S1133sS1135s;PhosphositeRBM10-S60sS61sS65s;PhosphositeKMT2A-S183s;PhosphositeTRIM28-S752s;PhosphositeNCAPD2-S1333s;PhosphositeMICALL1-S471s;Phosphosit…	0.258312
Foretinib (XL880)	ElasticNet	Phosphosite	PhosphositeCNOT1-T1053t;PhosphositeHIDE1-S213s;PhosphositeEEF2K-T348t;PhosphositeKMT2D-S2726s;PhosphositePDCD5-S51s;PhosphositePPP1R12A-S422s;PhosphositeMTSS1-S272s;PhosphositePPIP5K2-S1155s;PhosphositeHTATSF1-S445sS453s;PhosphositeDKC1-S21s;PhosphositeTSC22D2-S598s;PhosphositeGIGYF1-S366sS370s;PhosphositeMED24-S873s;PhosphositePSIP1-S118s;PhosphositeNSD2-S408s;PhosphositeEPRS-S1000s;PhosphositeC…	0.122468
Foretinib (XL880)	LASSO	mRNALevels;proteinLevels	mRNALevelsCCDC15;proteinLevelsKMT2D;proteinLevelsCLIC2;proteinLevelsMBD4;proteinLevelsST6GAL1;proteinLevelsVCP;proteinLevelsCRADD;proteinLevelsMLLT1;proteinLevelsSPRYD3;proteinLevelsINPP5D;proteinLevelsBSDC1	0.44
Foretinib (XL880)	LASSO	mRNALevels;proteinLevels;binaryMutations;Phosphosite	proteinLevelsKMT2D;proteinLevelsCLIC2;proteinLevelsMBD4;proteinLevelsCRADD;proteinLevelsINPP5D;proteinLevelsPOMT2;PhosphositeTCEA1-S114s;PhosphositeDNMT1-S143s;PhosphositeDNMT1-S22s;PhosphositeLRBA-S1133sS1135s;PhosphositeSCRIB-T1549tS1566s;PhosphositeNCAPD2-S1333s;PhosphositeUBR7-S263sS265s;PhosphositeRTF1-S697s;PhosphositeANKS1A-S661s;PhosphositeAP1M1-T223t;PhosphositePCIF1-S159s;PhosphositeSPE…	0.365844
Foretinib (XL880)	LASSO	proteinLevels	proteinLevelsKMT2D;proteinLevelsCLIC2;proteinLevelsMBD4;proteinLevelsST6GAL1;proteinLevelsVCP;proteinLevelsCRADD;proteinLevelsMLLT1;proteinLevelsRBPJ;proteinLevelsSTAG2;proteinLevelsSPRYD3;proteinLevelsINPP5D;proteinLevelsBSDC1;proteinLevelsPOMT2;proteinLevelsWASH6P	0.345455
Foretinib (XL880)	LASSO	proteinLevels;Phosphosite	proteinLevelsKMT2D;proteinLevelsCLIC2;proteinLevelsMBD4;proteinLevelsFLT3;proteinLevelsFAM3A;proteinLevelsINPP5D;proteinLevelsPOMT2;PhosphositeMTSS1-S272s;PhosphositeTCEA1-S114s;PhosphositeDNMT1-S143s;PhosphositeDNMT1-S22s;PhosphositeMRE11-S688sS689s;PhosphositeLRBA-S1133sS1135s;PhosphositeILF3-S810s;PhosphositeATR-S435sS436s;PhosphositeRBM39-S136s;PhosphositeRIPOR1-S711s;PhosphositeMICALL1-S471s…	0.296494
Foretinib (XL880)	LASSO	binaryMutations	binaryMutationsAQR;binaryMutationsUSO1;binaryMutationsNRAS;binaryMutationsKRAS;binaryMutationsTP53;binaryMutationsNPM1;binaryMutationsGATA2;binaryMutationsMYH11;binaryMutationsFLT3;binaryMutationsCPT1A;binaryMutationsGNB1;binaryMutationsGTF2I;binaryMutationsNFX1;binaryMutationsTLR1;binaryMutationsCENPK;binaryMutationsANAPC1;binaryMutationsZBTB21;binaryMutationsSMC3;binaryMutationsNFATC4;binaryMut…	0.130003	regulation of pri-miRNA transcription by RNA polymerase II,pri-miRNA transcription by RNA polymerase II,negative regulation of centrosome duplication,negative regulation of centrosome cycle,ER overload response,glucose metabolic process,non-membrane-bounded organelle assembly,
Foretinib (XL880)	LogisticReg	proteinLevels	proteinLevelsMCRIP1;proteinLevelsANKRD28;proteinLevelsCLIC2;proteinLevelsMAFG;proteinLevelsACP2;proteinLevelsRBPJ;proteinLevelsPSMD5;proteinLevelsGPAT3;proteinLevelsSPRYD3;proteinLevelsINPP5D;proteinLevelsPPP1R14B;proteinLevelsGMPR2;proteinLevelsAKIRIN2	0.435799
Foretinib (XL880)	LogisticReg	mRNALevels;proteinLevels	proteinLevelsCLIC2;proteinLevelsPSMD5;proteinLevelsINPP5D;proteinLevelsAKIRIN2	0.330951	interleukin-6 production,regulation of interleukin-6 production,
GDC-0941	ElasticNet	mRNALevels;proteinLevels;binaryMutations;Phosphosite	mRNALevelsPRKD3;mRNALevelsPLEKHG6;mRNALevelsWWC2;mRNALevelsHSP90AA6P;mRNALevelsFOXD4L1;mRNALevelsSLC2A3P2;mRNALevelsRNVU1-13;mRNALevelsRP11-12M9.4;mRNALevelsIQCB2P;mRNALevelsRP11-563N6.6;mRNALevelsVIM-AS1;mRNALevelsSLC16A6P1;mRNALevelsAP000344.3;mRNALevelsHMGN2P28;mRNALevelsRP11-584P21.4;mRNALevelsKLHL2P1;mRNALevelsHNRNPKP1;mRNALevelsRP11-849H4.4;mRNALevelsSNORD119;mRNALevelsRP11-582J16.5;mRNALev…	0.658052	posttranslational protein targeting to endoplasmic reticulum membrane,negative regulation of autophagosome assembly,late endosome to vacuole transport via multivesicular body sorting pathway,midbody abscission,viral budding via host ESCRT complex,mitotic cytokinetic process,late endosome to vacuole transport,viral budding,RNA splicing, via transesterification reactions with bulged adenosine as nu…
GDC-0941	ElasticNet	mRNALevels;proteinLevels	mRNALevelsPRKD3;mRNALevelsPLEKHG6;mRNALevelsWWC2;mRNALevelsTMTC2;mRNALevelsFOXD4L1;mRNALevelsSLC2A3P2;mRNALevelsRNVU1-13;mRNALevelsRP11-12M9.4;mRNALevelsIQCB2P;mRNALevelsFCF1P1;mRNALevelsRP11-563N6.6;mRNALevelsVIM-AS1;mRNALevelsSLC16A6P1;mRNALevelsRP11-39K24.2;mRNALevelsAP000344.3;mRNALevelsRP11-584P21.4;mRNALevelsRP11-849H4.4;mRNALevelsSNORD119;mRNALevelsRP11-582J16.5;mRNALevelsRP11-1084E5.1;mRN…	0.590153	posttranslational protein targeting to endoplasmic reticulum membrane,negative regulation of autophagosome assembly,late endosome to vacuole transport via multivesicular body sorting pathway,midbody abscission,
GDC-0941	ElasticNet	proteinLevels;Phosphosite	proteinLevelsGTPBP6;proteinLevelsTBL1X;proteinLevelsZBED4;proteinLevelsFLNB;proteinLevelsSOD2;proteinLevelsMPG;proteinLevelsCEBPA;proteinLevelsMFAP1;proteinLevelsNUCB2;proteinLevelsSRSF2;proteinLevelsFABP5;proteinLevelsMVK;proteinLevelsFLNC;proteinLevelsRASA3;proteinLevelsTRIP10;proteinLevelsNFE2;proteinLevelsZNF318;proteinLevelsCARMIL1;proteinLevelsSLC30A6;proteinLevelsTLK2;proteinLevelsCHD1L;pr…	0.58325
GDC-0941	ElasticNet	proteinLevels	proteinLevelsTRAPPC13;proteinLevelsAKR1B15;proteinLevelsMAN2B1;proteinLevelsSTX16;proteinLevelsGTPBP6;proteinLevelsRAD21;proteinLevelsTBL1X;proteinLevelsZBED4;proteinLevelsFLNB;proteinLevelsPRPF40A;proteinLevelsSOD2;proteinLevelsMPO;proteinLevelsITGB1;proteinLevelsLAMP2;proteinLevelsIGLL1;proteinLevelsPECAM1;proteinLevelsPOLR2E;proteinLevelsTPP2;proteinLevelsMPG;proteinLevelsPPP1R2;proteinLevelsE…	0.489544
GDC-0941	ElasticNet	binaryMutations	binaryMutationsCHD2;binaryMutationsKMT2D;binaryMutationsNKRF;binaryMutationsURB1;binaryMutationsAQR;binaryMutationsUSO1;binaryMutationsEED;binaryMutationsSF3B1;binaryMutationsTRIO;binaryMutationsSLU7;binaryMutationsBAG3;binaryMutationsNRAS;binaryMutationsKRAS;binaryMutationsITGB5;binaryMutationsGATA2;binaryMutationsMYH11;binaryMutationsZNF76;binaryMutationsMTOR;binaryMutationsMAP1B;binaryMutation…	0.24502	spinal cord development,developmental cell growth,cardiac muscle tissue development,retina layer formation,axon extension,cardiac muscle cell development,homophilic cell adhesion via plasma membrane adhesion molecules,regulation of glycogen biosynthetic process,regulation of glucan biosynthetic process,cardiac cell development,synapse assembly,regulation of carbohydrate biosynthetic process,axono…
GDC-0941	ElasticNet	Phosphosite	PhosphositePDLIM1-S90s;PhosphositeNOP56-S570s;PhosphositePPP1R12A-S140s;PhosphositePRKAB2-S184s;PhosphositeSRGAP2-S427s;PhosphositeNCOR1-S509s;PhosphositeLYL1-S260s;PhosphositePTPN1-S352s;PhosphositeYLPM1-S1100s;PhosphositePRKCQ-S676s;PhosphositeAKAP13-T953t;PhosphositePAK2-S141s;PhosphositeSRSF6-S45s;PhosphositeGOLGA4-S71s;PhosphositeMORC3-S765s;PhosphositeCCDC88A-S1561s;PhosphositeVIRMA-S1579s;…	0.236057
GDC-0941	LASSO	proteinLevels;Phosphosite	proteinLevelsMPG;proteinLevelsFLNC;proteinLevelsRASA3;proteinLevelsZNF318;proteinLevelsGCC1;proteinLevelsTBL1XR1;PhosphositePAK2-S141s;PhosphositeIBTK-S1045s	0.607026
GDC-0941	LASSO	mRNALevels;proteinLevels	mRNALevelsPLEKHG6;mRNALevelsWWC2;mRNALevelsTMTC2;mRNALevelsFOXD4L1;mRNALevelsSLC2A3P2;mRNALevelsRNVU1-13;mRNALevelsVIM-AS1;mRNALevelsAP000344.3;mRNALevelsRP11-849H4.4;mRNALevelsRP11-351I24.1;mRNALevelsRP11-259G18.2;mRNALevelsCTD-2008P7.8;mRNALevelsKB-1572G7.2;proteinLevelsFLNB;proteinLevelsSOD2;proteinLevelsCAMK2D;proteinLevelsFLNC;proteinLevelsNFE2;proteinLevelsNOMO2;proteinLevelsMPND;proteinLev…	0.500609
GDC-0941	LASSO	proteinLevels	proteinLevelsMPG;proteinLevelsFLNC;proteinLevelsRASA3;proteinLevelsZNF318;proteinLevelsGCC1;proteinLevelsTBL1XR1	0.482551
GDC-0941	LASSO	mRNALevels;proteinLevels;binaryMutations;Phosphosite	mRNALevelsWWC2;mRNALevelsSLC2A3P2;mRNALevelsRNVU1-13;mRNALevelsRP11-12M9.4;mRNALevelsRP11-563N6.6;mRNALevelsRP11-584P21.4;mRNALevelsHNRNPKP1;mRNALevelsTEN1-CDK3;proteinLevelsMPG;proteinLevelsSRSF2;proteinLevelsFLNC;proteinLevelsGCC1;PhosphositePDLIM1-S90s;PhosphositeASXL2-S224s;PhosphositeBAZ1B-S347s;PhosphositeSAP30L-S99sT104t	0.44043	RNA splicing, via transesterification reactions with bulged adenosine as nucleophile,mRNA splicing, via spliceosome,RNA splicing, via transesterification reactions,response to vitamin E,base-excision repair, AP site formation,negative regulation of hippo signaling,RNA splicing,regulation of hippo signaling,mRNA 5'-splice site recognition,DNA dealkylation,negative regulation of organ growth,hippo …
GDC-0941	LASSO	Phosphosite	PhosphositeLYL1-S260s;PhosphositePAK2-S141s;PhosphositeVIRMA-S1579s;PhosphositeANKS1A-S661s;PhosphositeHSH2D-S298s;PhosphositeDNMT3B-S835s;PhosphositeIBTK-S1045s;PhosphositeC14orf93-S224s	0.406856
GDC-0941	LASSO	binaryMutations	binaryMutationsCHD2;binaryMutationsKMT2D;binaryMutationsNKRF;binaryMutationsURB1;binaryMutationsAQR;binaryMutationsUSO1;binaryMutationsEED;binaryMutationsTRIO;binaryMutationsSLU7;binaryMutationsBAG3;binaryMutationsNRAS;binaryMutationsKRAS;binaryMutationsITGB5;binaryMutationsGATA2;binaryMutationsMYH11;binaryMutationsZNF76;binaryMutationsMAP1B;binaryMutationsCPT1A;binaryMutationsJAK3;binaryMutation…	0.201466	retina layer formation,
Gilteritinib (ASP-2215)	ElasticNet	binaryMutations	binaryMutationsRAD21;binaryMutationsAQR;binaryMutationsNRAS;binaryMutationsSTT3A;binaryMutationsLRBA;binaryMutationsSTAT5B;binaryMutationsMAP1A;binaryMutationsKMT2A;binaryMutationsNFX1;binaryMutationsATM;binaryMutationsRASA2;binaryMutationsTBC1D9B;binaryMutationsTAF1L;binaryMutationsMYO18A;binaryMutationsMED12;binaryMutationsCENPK;binaryMutationsANAPC1;binaryMutationsSCAF1;binaryMutationsKAT8;bin…	0.273049
Gilteritinib (ASP-2215)	LASSO	binaryMutations	binaryMutationsRAD21;binaryMutationsAQR;binaryMutationsNRAS;binaryMutationsLRBA;binaryMutationsMAP1A;binaryMutationsNFX1;binaryMutationsATM;binaryMutationsRASA2;binaryMutationsCENPK;binaryMutationsSCAF1;binaryMutationsKAT8;binaryMutationsZBTB21;binaryMutationsSMC3;binaryMutationsTRRAP;binaryMutationsSEC23IP;binaryMutationsVIMP;binaryMutationsKIF21A;binaryMutationsTNFRSF11A;binaryMutationsAP3S2;bi…	0.121067	nuclear chromosome segregation,reciprocal meiotic recombination,reciprocal homologous recombination,homologous recombination,mitotic sister chromatid segregation,chromosome segregation,sister chromatid segregation,
INK-128	LASSO	proteinLevels	proteinLevelsHNMT;proteinLevelsFLNC;proteinLevelsNFE2;proteinLevelsKDM1B	0.259161	histidine metabolic process,methylation,neurotransmitter catabolic process,regulation of gene expression by genetic imprinting,nucleosome disassembly,chromatin disassembly,protein-DNA complex disassembly,DNA methylation involved in gamete generation,ammonium ion metabolic process,genetic imprinting,response to immobilization stress,cellular biogenic amine catabolic process,hyperosmotic response,h…
JNJ-28312141	ElasticNet	binaryMutations	binaryMutationsNKRF;binaryMutationsUSO1;binaryMutationsEED;binaryMutationsDYSF;binaryMutationsTRIO;binaryMutationsSLU7;binaryMutationsBAG3;binaryMutationsNRAS;binaryMutationsKRAS;binaryMutationsSLC4A2;binaryMutationsCBL;binaryMutationsGATA2;binaryMutationsFLT3;binaryMutationsMTOR;binaryMutationsSTT3A;binaryMutationsCEBPA;binaryMutationsCPT1A;binaryMutationsLRBA;binaryMutationsJAK3;binaryMutations…	0.522544	regulation of glycogen biosynthetic process,regulation of glucan biosynthetic process,organelle fission,spinal cord development,protein transport along microtubule,microtubule-based protein transport,nuclear division,cellular polysaccharide biosynthetic process,regulation of glycogen metabolic process,regulation of polysaccharide biosynthetic process,cellular response to heat,response to heat,pol…
JNJ-28312141	ElasticNet	proteinLevels	proteinLevelsEBAG9;proteinLevelsCLIC2;proteinLevelsPRPF3;proteinLevelsRNF40;proteinLevelsBCL10;proteinLevelsGK;proteinLevelsPIK3CA;proteinLevelsPPP2CB;proteinLevelsPPP2CA;proteinLevelsCRADD;proteinLevelsFAM185A;proteinLevelsTTC17;proteinLevelsAKT1S1;proteinLevelsC16orf74;proteinLevelsNUDCD1;proteinLevelsDENND2D;proteinLevelsRPS6KB2;proteinLevelsPA2G4;proteinLevelsGGT5;proteinLevelsCCDC84;proteinL…	0.401905	regulation of microtubule binding,peptidyl-threonine dephosphorylation,peptidyl-serine dephosphorylation,response to lead ion,TOR signaling,
JNJ-28312141	ElasticNet	mRNALevels;proteinLevels	mRNALevelsIL7;mRNALevelsADAM32;mRNALevelsRP5-1142A6.2;mRNALevelsRP11-599J14.2;mRNALevelsGS1-393G12.13;proteinLevelsEBAG9;proteinLevelsCLIC2;proteinLevelsRNF40;proteinLevelsBCL10;proteinLevelsGK;proteinLevelsPIK3CA;proteinLevelsPPP2CB;proteinLevelsPPP2CA;proteinLevelsCRADD;proteinLevelsEHHADH;proteinLevelsMZT1;proteinLevelsPGGHG;proteinLevelsFAM185A;proteinLevelsTTC17;proteinLevelsAKT1S1;proteinLe…	0.305714
JNJ-28312141	ElasticNet	proteinLevels;Phosphosite	proteinLevelsEBAG9;proteinLevelsPRPF3;proteinLevelsRNF40;proteinLevelsGK;proteinLevelsEHHADH;proteinLevelsTTC17;proteinLevelsAKT1S1;proteinLevelsC16orf74;proteinLevelsNUDCD1;proteinLevelsDENND2D;proteinLevelsPA2G4;proteinLevelsRIC8B;proteinLevelsSLC35F6;proteinLevelsTNS1;PhosphositeAGPS-S65s;PhosphositeSRGAP2-S206s;PhosphositeMED24-S873s;PhosphositePSIP1-S118s;PhosphositeMRE11-S688sS689s;Phosphos…	0.173333
JNJ-28312141	LASSO	binaryMutations	binaryMutationsNKRF;binaryMutationsUSO1;binaryMutationsEED;binaryMutationsDYSF;binaryMutationsSLU7;binaryMutationsBAG3;binaryMutationsNRAS;binaryMutationsKRAS;binaryMutationsNPM1;binaryMutationsCBL;binaryMutationsMTOR;binaryMutationsCEBPA;binaryMutationsCPT1A;binaryMutationsGNB1;binaryMutationsGTF2I;binaryMutationsSRSF2;binaryMutationsPTPN11;binaryMutationsCTTN;binaryMutationsSMC1A;binaryMutation…	0.599492	regulation of fatty acid beta-oxidation,
JNJ-28312141	LASSO	proteinLevels	proteinLevelsEBAG9;proteinLevelsCLIC2;proteinLevelsGK;proteinLevelsPIK3CA;proteinLevelsCRADD;proteinLevelsFAM185A;proteinLevelsTTC17;proteinLevelsAKT1S1;proteinLevelsC16orf74;proteinLevelsNUDCD1;proteinLevelsDENND2D;proteinLevelsRPS6KB2;proteinLevelsPA2G4;proteinLevelsRIC8B	0.158095	TOR signaling,
JNJ-28312141	LogisticReg	binaryMutations	binaryMutationsDYSF;binaryMutationsSLU7;binaryMutationsBAG3;binaryMutationsMTOR;binaryMutationsRAD51AP1;binaryMutationsKIF20B;binaryMutationsNFATC4;binaryMutationsPROC;binaryMutationsAZI1;binaryMutationsADHFE1;binaryMutationsITGAD;binaryMutationsFREM1;binaryMutationsE2F7;binaryMutationsRANBP17;binaryMutationsEML1;binaryMutationsDGKI	1	cellular response to heat,protein transport along microtubule,microtubule-based protein transport,response to heat,
JQ1	ElasticNet	proteinLevels;Phosphosite	proteinLevelsIFRD1;proteinLevelsFOXO3;proteinLevelsZER1;proteinLevelsATG4C;proteinLevelsCARS2;proteinLevelsNUP50;PhosphositeZC3H13-T317tS318sS325s;PhosphositeMSL3-S400s;PhosphositeSLC4A2-S113s;PhosphositeGTF3C1-S1865s;PhosphositeBOD1L1-S2845s;PhosphositeRGCC-S91s;PhosphositeCBX8-S110s;PhosphositeJADE3-S85s;PhosphositeTBL1X-S45s;PhosphositePPP6R2-S289s;PhosphositeBRD1-S803s;PhosphositeEIF4EBP2-T36…	0.202857
JQ1	ElasticNet	Phosphosite	PhosphositeZC3H13-T317tS318sS325s;PhosphositeMSL3-S400s;PhosphositeSLC4A2-S113s;PhosphositePAPOLA-S24s;PhosphositeGTF3C1-S1865s;PhosphositeBOD1L1-S2845s;PhosphositeRGCC-S91s;PhosphositeCBX8-S110s;PhosphositeJADE3-S85s;PhosphositeTBL1X-S45s;PhosphositePPP6R2-S289s;PhosphositeBRD1-S803s;PhosphositeEIF4EBP2-T36tT41t;PhosphositeAPTX-T150t;PhosphositeKANSL3-S536s;PhosphositeMAP3K4-S503s;PhosphositeZNF…	0.161039
JQ1	ElasticNet	mRNALevels;proteinLevels;binaryMutations;Phosphosite	proteinLevelsIFRD1;proteinLevelsFOXO3;proteinLevelsZER1;proteinLevelsATG4C;proteinLevelsCARS2;proteinLevelsNUP50;PhosphositeZC3H13-T317tS318sS325s;PhosphositeMSL3-S400s;PhosphositeSLC4A2-S113s;PhosphositeGTF3C1-S1865s;PhosphositeBOD1L1-S2845s;PhosphositeRGCC-S91s;PhosphositeCBX8-S110s;PhosphositeJADE3-S85s;PhosphositeTBL1X-S45s;PhosphositePPP6R2-S289s;PhosphositeBRD1-S803s;PhosphositeEIF4EBP2-T36…	0.111429
Panobinostat	ElasticNet	Phosphosite	PhosphositeDDX3X-S619s;PhosphositeKMT2D-S2274s;PhosphositeBRD4-S1128s;PhosphositeFLNB-S1505s;PhosphositeCCNK-S340s;PhosphositeSASH3-S34sS38sS42s;PhosphositeSTK10-S450sS454s;PhosphositeSTK10-S454s;PhosphositeSTK10-T952t;PhosphositePAK4-S181s;PhosphositeARAF-S186s;PhosphositePPP3CB-S478s;PhosphositeEIF4B-S359s;PhosphositeMCM4-S142s;PhosphositeEVI2B-S268sS271s;PhosphositeSTAT3-S727s;PhosphositeNAA10…	0.285714
Panobinostat	ElasticNet	mRNALevels;proteinLevels;binaryMutations;Phosphosite	mRNALevelsLPIN1;mRNALevelsHEPH;mRNALevelsCHD5;mRNALevelsCPXM1;mRNALevelsCRISPLD1;mRNALevelsMYO5C;mRNALevelsPSD2;mRNALevelsHESX1;mRNALevelsAGBL2;mRNALevelsC20orf197;mRNALevelsC15orf56;mRNALevelsGATSL1;mRNALevelsTTC24;mRNALevelsLDLRAD2;mRNALevelsTRBV20-1;mRNALevelsTNFRSF25;mRNALevelsRP13-297E16.4;mRNALevelsRP11-441O15.3;mRNALevelsRP4-794H19.4;mRNALevelsDIRC3;mRNALevelsRP11-517P14.7;mRNALevelsRP11-2…	0.277143
Panobinostat	ElasticNet	proteinLevels;Phosphosite	proteinLevelsGSR;proteinLevelsNFIC;proteinLevelsBCR;proteinLevelsPRKACA;proteinLevelsCD9;proteinLevelsTPP2;proteinLevelsMLH1;proteinLevelsTHOP1;proteinLevelsADK;proteinLevelsRPS23;proteinLevelsRPS28;proteinLevelsSORD;proteinLevelsPTPN12;proteinLevelsRPL18;proteinLevelsCAMK1;proteinLevelsDIP2A;proteinLevelsELOC;proteinLevelsTRIP10;proteinLevelsZNF318;proteinLevelsTTC19;proteinLevelsRAVER1;proteinL…	0.128571	AMP metabolic process,purine ribonucleotide biosynthetic process,ribonucleotide biosynthetic process,ribose phosphate biosynthetic process,purine nucleotide biosynthetic process,purine-containing compound biosynthetic process,purine ribonucleoside monophosphate metabolic process,purine nucleoside monophosphate metabolic process,purine ribonucleotide metabolic process,nucleoside diphosphate biosyn…
Panobinostat	LASSO	proteinLevels	proteinLevelsGSR;proteinLevelsMCU;proteinLevelsSH3GL1;proteinLevelsLILRB2;proteinLevelsTM7SF3	0.142857	positive regulation of insulin secretion,positive regulation of peptide hormone secretion,positive regulation of peptide secretion,positive regulation of hormone secretion,positive regulation of protein secretion,regulation of insulin secretion,insulin secretion,regulation of peptide hormone secretion,regulation of peptide secretion,regulation of peptide transport,peptide hormone secretion,peptid…
Panobinostat	LogisticReg	mRNALevels;proteinLevels;binaryMutations;Phosphosite	proteinLevelsCC2D1B;proteinLevelsKDM5B;PhosphositeRCSD1-S242sS244s;PhosphositeASAP1-S1041s;PhosphositeLSP1-T175tS177sT184t;PhosphositeSUB1-S15sS17sS19s;PhosphositePTPN12-T519t	0.412157	regulation of mammary gland epithelial cell proliferation,uterus development,branching involved in mammary gland duct morphogenesis,mammary gland epithelial cell proliferation,histone lysine demethylation,mammary gland duct morphogenesis,histone demethylation,protein demethylation,protein dealkylation,lens fiber cell differentiation,mammary gland morphogenesis,lipid export from cell,response to a…
Panobinostat	LogisticReg	proteinLevels;Phosphosite	proteinLevelsCC2D1B;proteinLevelsKDM5B;PhosphositeRCSD1-S242sS244s;PhosphositeASAP1-S1041s;PhosphositeLSP1-T175tS177sT184t;PhosphositeSUB1-S15sS17sS19s;PhosphositePTPN12-T519t	0.319392	regulation of mammary gland epithelial cell proliferation,uterus development,branching involved in mammary gland duct morphogenesis,mammary gland epithelial cell proliferation,histone lysine demethylation,mammary gland duct morphogenesis,histone demethylation,protein demethylation,protein dealkylation,lens fiber cell differentiation,mammary gland morphogenesis,lipid export from cell,response to a…
Panobinostat	LogisticReg	mRNALevels;proteinLevels	mRNALevelsDTWD2;mRNALevelsAP000476.1;proteinLevelsGSR;proteinLevelsPPBP;proteinLevelsSLC12A2;proteinLevelsTRIP10;proteinLevelsCC2D1B;proteinLevelsNRGN;proteinLevelsRAD50;proteinLevelsFAM120B;proteinLevelsSFXN2;proteinLevelsKDM5B;proteinLevelsSELP	0.163248
Panobinostat	LogisticReg	proteinLevels	proteinLevelsGSR;proteinLevelsPPBP;proteinLevelsSLC12A2;proteinLevelsTRIP10;proteinLevelsCC2D1B;proteinLevelsNRGN;proteinLevelsSFXN2;proteinLevelsKDM5B;proteinLevelsGP1BA	0.163248
PI-103	ElasticNet	proteinLevels	proteinLevelsLIPT2;proteinLevelsE2F3;proteinLevelsSTX16;proteinLevelsKMT2D;proteinLevelsBACH1;proteinLevelsLSM1;proteinLevelsKDM6A;proteinLevelsHNRNPR;proteinLevelsAP1G1;proteinLevelsLANCL1;proteinLevelsC21orf2;proteinLevelsATP9B;proteinLevelsZEB2;proteinLevelsSTX10;proteinLevelsUSO1;proteinLevelsFLNB;proteinLevelsTACC1;proteinLevelsZBTB7A;proteinLevelsPOLR1A;proteinLevelsMT-ATP6;proteinLevelsIGL…	0.554026
PI-103	ElasticNet	mRNALevels;proteinLevels	mRNALevelsSH3PXD2B;mRNALevelsHLA-DRB1;mRNALevelsEPX;mRNALevelsMAP2K3;mRNALevelsSLC9A3R2;mRNALevelsTESC;mRNALevelsSYTL4;mRNALevelsFERMT1;mRNALevelsRPH3A;mRNALevelsSEC14L5;mRNALevelsNR4A3;mRNALevelsLAX1;mRNALevelsTGM3;mRNALevelsTSKS;mRNALevelsIGJ;mRNALevelsREG4;mRNALevelsWNT10A;mRNALevelsLOXL4;mRNALevelsNKD1;mRNALevelsCORIN;mRNALevelsDDIT4L;mRNALevelsCRB2;mRNALevelsPTGIR;mRNALevelsCLDND2;mRNALevels…	0.426234	hair follicle development,molting cycle process,hair cycle process,skin epidermis development,endosome to melanosome transport,endosome to pigment granule transport,pigment granule maturation,melanosome organization,pigment granule organization,pigment accumulation,cellular pigment accumulation,pigment cell differentiation,molting cycle,hair cycle,developmental pigmentation,vesicle organization,
PI-103	ElasticNet	proteinLevels;Phosphosite	proteinLevelsLIPT2;proteinLevelsE2F3;proteinLevelsKMT2D;proteinLevelsU2SURP;proteinLevelsHNRNPR;proteinLevelsAP1G1;proteinLevelsFLNB;proteinLevelsZBTB7A;proteinLevelsPOLR1A;proteinLevelsRRAS;proteinLevelsMPG;proteinLevelsALDH1B1;proteinLevelsADARB1;proteinLevelsHMGN5;proteinLevelsTLE3;proteinLevelsMTA1;proteinLevelsFLNC;proteinLevelsTNIP1;proteinLevelsTWISTNB;proteinLevelsHSDL1;proteinLevelsZNF78…	0.404156	endosome to melanosome transport,endosome to pigment granule transport,pigment granule maturation,pigment accumulation,cellular pigment accumulation
PI-103	ElasticNet	binaryMutations	binaryMutationsRAD21;binaryMutationsAQR;binaryMutationsNRAS;binaryMutationsMYH11;binaryMutationsGNB1;binaryMutationsSRSF2;binaryMutationsPTPN11;binaryMutationsNCOA7;binaryMutationsWDR36;binaryMutationsTELO2;binaryMutationsNFE2L3;binaryMutationsSUCO;binaryMutationsKAT2B;binaryMutationsEPHA4;binaryMutationsCSF3R;binaryMutationsLRRC6;binaryMutationsADAMTS17;binaryMutationsC1orf106;binaryMutationsZNF…	0.366985
PI-103	ElasticNet	mRNALevels;proteinLevels;binaryMutations;Phosphosite	mRNALevelsHLA-DRB1;mRNALevelsFERMT1;mRNALevelsHLA-DQB1;mRNALevelsPDE4A;mRNALevelsRPH3A;mRNALevelsSEC14L5;mRNALevelsCORIN;mRNALevelsPTGIR;mRNALevelsGOLGA6L3;mRNALevelsRELN;mRNALevelsPDCD1LG2;mRNALevelsAL353898.2;mRNALevelsC17orf107;mRNALevelsHSPA8P15;mRNALevelsRP11-383B4.4;mRNALevelsRP11-203B9.4;mRNALevelsRP11-561O23.8;mRNALevelsMTND6P5;mRNALevelsRP11-504P24.3;mRNALevelsRP11-712L6.5;mRNALevelsRP11…	0.207403	MHC class II protein complex assembly,peptide antigen assembly with MHC class II protein complex,peptide antigen assembly with MHC protein complex,MHC protein complex assembly,antigen processing and presentation of exogenous peptide antigen via MHC class II,antigen processing and presentation of peptide antigen via MHC class II,antigen processing and presentation of peptide or polysaccharide anti…
PI-103	ElasticNet	mRNALevels	mRNALevelsHMGB3;mRNALevelsHLA-DRB1;mRNALevelsCD74;mRNALevelsMAP2K3;mRNALevelsCDK9;mRNALevelsBRPF1;mRNALevelsZNF174;mRNALevelsJADE1;mRNALevelsHACE1;mRNALevelsTADA1;mRNALevelsSUCLG2;mRNALevelsHSH2D;mRNALevelsMTFP1;mRNALevelsTTC7A;mRNALevelsCOPS3;mRNALevelsTIMM10B;mRNALevelsZBTB32;mRNALevelsMSANTD3;mRNALevelsHOMER2;mRNALevelsABCA2;mRNALevelsTFAP2E;mRNALevelsIGJ;mRNALevelsPSRC1;mRNALevelsARHGAP32;mRN…	0.173401	histone H3 acetylation,histone acetylation,positive regulation of monocyte differentiation,positive regulation of viral entry into host cell,positive regulation by symbiont of entry into host,internal peptidyl-lysine acetylation,internal protein amino acid acetylation,peptidyl-lysine acetylation,histone H3-K14 acetylation,dendritic cell antigen processing and presentation,protein acetylation,
PI-103	LASSO	proteinLevels	proteinLevelsLIPT2;proteinLevelsE2F3;proteinLevelsSTX16;proteinLevelsKMT2D;proteinLevelsLSM1;proteinLevelsLBP;proteinLevelsALDH1B1;proteinLevelsTMF1;proteinLevelsSP3;proteinLevelsTLE3;proteinLevelsTNIP1;proteinLevelsRASA2;proteinLevelsC18orf21;proteinLevelsDNLZ;proteinLevelsZNF787;proteinLevelsHMBOX1;proteinLevelsPIK3AP1;proteinLevelsRHEX;proteinLevelsALDH16A1;proteinLevelsPAWR;proteinLevelsRAB34…	0.518831
PI-103	LASSO	mRNALevels;proteinLevels	mRNALevelsPTGIR;mRNALevelsQRFP;mRNALevelsRELN;mRNALevelsPDCD1LG2;mRNALevelsIGLV5-37;mRNALevelsRP11-707O23.5;mRNALevelsRP11-649A18.5;proteinLevelsKMT2D;proteinLevelsAP1G1;proteinLevelsFLNB;proteinLevelsMPG;proteinLevelsALDH1B1;proteinLevelsTLE3;proteinLevelsTNIP1;proteinLevelsZNF787;proteinLevelsRBM14;proteinLevelsRGCC;proteinLevelsZNF639;proteinLevelsCDV3;proteinLevelsFIS1;proteinLevelsNOL4L;prot…	0.466104
PI-103	LASSO	binaryMutations	binaryMutationsRAD21;binaryMutationsAQR;binaryMutationsNRAS;binaryMutationsMYH11;binaryMutationsGNB1;binaryMutationsSRSF2;binaryMutationsPTPN11;binaryMutationsNCOA7;binaryMutationsWDR36;binaryMutationsTELO2;binaryMutationsSUCO;binaryMutationsCSF3R;binaryMutationsLRRC6;binaryMutationsADAMTS17;binaryMutationsC1orf106;binaryMutationsODF1	0.452932
PI-103	LASSO	mRNALevels;proteinLevels;binaryMutations;Phosphosite	mRNALevelsRELN;mRNALevelsRP11-203B9.4;mRNALevelsRP11-707O23.5;proteinLevelsLIPT2;proteinLevelsKMT2D;proteinLevelsAP1G1;proteinLevelsFLNB;proteinLevelsTLE3;proteinLevelsRGCC;proteinLevelsCDV3;PhosphositeTCEA1-S114s;PhosphositeTMPO-S66sS67sT74t;PhosphositeTLE3-S286s;PhosphositeKIAA0930-S362s;PhosphositeTCF20-T1671t;PhosphositePCIF1-S159s;PhosphositeIVNS1ABP-T272t;PhosphositeCIZ1-T202t;PhosphositeLY…	0.377662
PI-103	LogisticReg	Phosphosite	PhosphositeCHD3-T1541tS1545sS1549s;PhosphositeIVNS1ABP-T272t;PhosphositeZNF831-S439s;PhosphositeTLE3-T321t;PhosphositeCTR9-S1037sS1039sS1041s;PhosphositeEMSY-S168s;PhosphositeIWS1-S261sS263s	0.521749
PI-103	LogisticReg	proteinLevels;Phosphosite	proteinLevelsKMT2D;proteinLevelsKANSL1;proteinLevelsCDV3;proteinLevelsZNF654;PhosphositeTLE3-T321t;PhosphositeCTR9-S1037sS1039sS1041s	0.223607	positive regulation of intracellular estrogen receptor signaling pathway,peptidyl-lysine modification,positive regulation of intracellular steroid hormone receptor signaling pathway,histone H4-K5 acetylation,histone H4-K8 acetylation,histone modification,histone H3-K4 trimethylation,histone H4-K16 acetylation,peptidyl-lysine dimethylation,regulation of intracellular estrogen receptor signaling pa…
Ponatinib (AP24534)	ElasticNet	proteinLevels	proteinLevelsDDX39A;proteinLevelsXPO1;proteinLevelsPMM2;proteinLevelsEIF3D;proteinLevelsRIPK2;proteinLevelsPRKRA;proteinLevelsTRIM16;proteinLevelsNR2C1;proteinLevelsSPN;proteinLevelsPIK3CA;proteinLevelsTHOP1;proteinLevelsHCCS;proteinLevelsADK;proteinLevelsEIF3B;proteinLevelsSLC35A1;proteinLevelsRBM3;proteinLevelsEIF3I;proteinLevelsRUNX3;proteinLevelsPSMD5;proteinLevelsMAPKAPK3;proteinLevelsATP2B3…	0.105022	formation of cytoplasmic translation initiation complex,
Ponatinib (AP24534)	LASSO	binaryMutations	binaryMutationsCHD2;binaryMutationsTRANK1;binaryMutationsSART1;binaryMutationsRAD21;binaryMutationsAQR;binaryMutationsUSO1;binaryMutationsSF3B1;binaryMutationsH6PD;binaryMutationsSEC24A;binaryMutationsA2M;binaryMutationsNRAS;binaryMutationsSLC4A2;binaryMutationsNPM1;binaryMutationsMYH11;binaryMutationsFLT3;binaryMutationsIDH2;binaryMutationsCEBPA;binaryMutationsLRBA;binaryMutationsGNB1;binaryMuta…	0.234003
Ponatinib (AP24534)	LogisticReg	mRNALevels	mRNALevelsLDHC;mRNALevelsTTC12;mRNALevelsHDX;mRNALevelsINPP5J	0.5	flagellated sperm motility,sperm motility,cilium movement involved in cell motility,cilium or flagellum-dependent cell motility,cilium-dependent cell motility,cilium movement,microtubule-based movement,negative regulation of microtubule polymerization,lactate metabolic process,inositol phosphate dephosphorylation,phosphorylated carbohydrate dephosphorylation,inositol phosphate catabolic process,s…
Ponatinib (AP24534)	LogisticReg	mRNALevels;proteinLevels	mRNALevelsLDHC;mRNALevelsINPP5J;mRNALevelsRP11-883A18.3;proteinLevelsCLIC2;proteinLevelsPRKRA;proteinLevelsPSMA6;proteinLevelsBAK1;proteinLevelsEIPR1;proteinLevelsENOSF1;proteinLevelsCIR1;proteinLevelsVRK3	0.379697
Ponatinib (AP24534)	LogisticReg	proteinLevels	proteinLevelsCLIC2;proteinLevelsPRKRA;proteinLevelsPSMA6;proteinLevelsEIPR1;proteinLevelsVRK3	0.316098
Ponatinib (AP24534)	LogisticReg	Phosphosite	PhosphositeKMT2D-S2726s;PhosphositeFMNL1-S184s;PhosphositeZNHIT6-S25s;PhosphositeWWOX-T12tS14s;PhosphositeMIEF1-S55s;PhosphositeUTRN-S1405s;PhosphositePPHLN1-S197sS201s;PhosphositeDOCK10-T1440t;PhosphositeIQSEC1-S109s;PhosphositePFN1-S57s;PhosphositeLRRC41-T327tS330s;PhosphositeSUGP2-S133s;PhosphositeLEO1-S296sT302t;PhosphositeHIST1H3A-T46t;PhosphositeH3F3A-T46t	0.268191
Ponatinib (AP24534)	LogisticReg	proteinLevels;Phosphosite	proteinLevelsPSMA6;proteinLevelsVRK3;proteinLevelsMRPL38;proteinLevelsSHARPIN;PhosphositeKMT2D-S2726s;PhosphositeWWOX-T12tS14s;PhosphositeMIEF1-S55s;PhosphositeUTRN-S1405s;PhosphositePPHLN1-S197sS201s;PhosphositeBAZ2A-S509s;PhosphositeIQSEC1-S109s;PhosphositeLRRC41-T327tS330s;PhosphositeSUGP2-S133s;PhosphositeHIST1H3A-T46t;PhosphositeH3F3A-T46t;PhosphositeHIST2H3A-T46t;PhosphositeDAXX-S515s;Phosp…	0.218218	regulation of inflammatory response,proteasomal protein catabolic process,CD40 signaling pathway,positive regulation of phosphoprotein phosphatase activity,apoptotic nuclear changes,cellular component disassembly involved in execution phase of apoptosis,positive regulation of phosphatase activity,positive regulation of protein dephosphorylation,regulation of tumor necrosis factor-mediated signali…
PP242	ElasticNet	mRNALevels	mRNALevelsZNF814;mRNALevelsSPINT1;mRNALevelsKCNAB2;mRNALevelsZNF667;mRNALevelsJADE1;mRNALevelsIPO4;mRNALevelsVPS13A;mRNALevelsTSNAX;mRNALevelsCAB39L;mRNALevelsINTS10;mRNALevelsMPP6;mRNALevelsSNX6;mRNALevelsCABIN1;mRNALevelsRHBDF1;mRNALevelsHSD17B1;mRNALevelsEVI2A;mRNALevelsSPRY2;mRNALevelsLRRC37A3;mRNALevelsGLULP4;mRNALevelsHSP90AA6P;mRNALevelsPARK2;mRNALevelsPRR5;mRNALevelsTNRC18P3;mRNALevelsCTB…	0.342493
PP242	LASSO	mRNALevels	mRNALevelsMPP6;mRNALevelsSNX6;mRNALevelsRHBDF1;mRNALevelsGLULP4;mRNALevelsCTB-134H23.2;mRNALevelsADAM32;mRNALevelsSNORD15B;mRNALevelsMT-TP;mRNALevelsRP11-819M15.1;mRNALevelsNPM1P33;mRNALevelsSMIM2-AS1;mRNALevelsKB-318B8.7;mRNALevelsRP11-59D5__B.2;mRNALevelsCTD-2013N24.2;mRNALevelsCTD-2083E4.6;mRNALevelsPKD1P5;mRNALevelsRP11-12J10.3;mRNALevelsRP11-715J22.2;mRNALevelsKB-226F1.2	0.250298	regulation of epidermal growth factor receptor signaling pathway,regulation of ERBB signaling pathway,epidermal growth factor receptor signaling pathway,ERBB signaling pathway,
Quizartinib (AC220)	ElasticNet	mRNALevels;proteinLevels;binaryMutations;Phosphosite	mRNALevelsRP11-387D10.3;proteinLevelsEBAG9;proteinLevelsCLIC2;proteinLevelsNBN;proteinLevelsCRADD;proteinLevelsLRRC41;proteinLevelsETFRF1;proteinLevelsSETD3;proteinLevelsSPRYD3;proteinLevelsRFWD2;proteinLevelsINPP5D;proteinLevelsPHAX;binaryMutationsKRAS;PhosphositeETFA-S192s;PhosphositeDNMT1-S143s;PhosphositePML-S518s;PhosphositeMRE11-S688sS689s;PhosphositeAGFG1-T177tS181s;PhosphositeAGFG1-S181s;…	0.712987
Quizartinib (AC220)	ElasticNet	proteinLevels;Phosphosite	proteinLevelsEBAG9;proteinLevelsCLIC2;proteinLevelsCRADD;proteinLevelsLRRC41;proteinLevelsETFRF1;proteinLevelsSETD3;proteinLevelsSPRYD3;proteinLevelsRFWD2;proteinLevelsINPP5D;proteinLevelsPHAX;PhosphositeETFA-S192s;PhosphositeDNMT1-S143s;PhosphositeDNMT1-S22s;PhosphositePML-S518s;PhosphositeMRE11-S688sS689s;PhosphositeAGFG1-T177tS181s;PhosphositeAGFG1-S181s;PhosphositeMICALL1-S471s;PhosphositePDL…	0.653247
Quizartinib (AC220)	ElasticNet	proteinLevels	proteinLevelsEBAG9;proteinLevelsCLIC2;proteinLevelsSURF4;proteinLevelsNBN;proteinLevelsPRKRA;proteinLevelsSULT1A1;proteinLevelsVCP;proteinLevelsCRADD;proteinLevelsMLLT1;proteinLevelsQPRT;proteinLevelsETFRF1;proteinLevelsSETD3;proteinLevelsSPRYD3;proteinLevelsINPP5D;proteinLevelsMKL1;proteinLevelsPHAX	0.47645
Quizartinib (AC220)	ElasticNet	binaryMutations	binaryMutationsCHD2;binaryMutationsTRIO;binaryMutationsSLU7;binaryMutationsNRAS;binaryMutationsKRAS;binaryMutationsNPM1;binaryMutationsFLT3;binaryMutationsMTOR;binaryMutationsGNB1;binaryMutationsWDFY4;binaryMutationsRAD51AP1;binaryMutationsSMG1;binaryMutationsANAPC1;binaryMutationsMAST2;binaryMutationsSLC1A6;binaryMutationsCSF3R;binaryMutationsADAMTS7;binaryMutationsAZI1;binaryMutationsDAAM2;bina…	0.470393
Quizartinib (AC220)	ElasticNet	mRNALevels;proteinLevels	mRNALevelsMLF1;mRNALevelsRP11-387D10.3;proteinLevelsEBAG9;proteinLevelsCLIC2;proteinLevelsPRKRA;proteinLevelsSULT1A1;proteinLevelsVCP;proteinLevelsCRADD;proteinLevelsQPRT;proteinLevelsLRRC41;proteinLevelsETFRF1;proteinLevelsSETD3;proteinLevelsSPRYD3;proteinLevelsINPP5D;proteinLevelsMKL1;proteinLevelsPHAX	0.445325
Quizartinib (AC220)	ElasticNet	mRNALevels	mRNALevelsBNIP3L;mRNALevelsCASP4;mRNALevelsIGFBP7;mRNALevelsHSP90B2P;mRNALevelsSYVN1;mRNALevelsCKAP2;mRNALevelsANKRD12;mRNALevelsSEPT7P9;mRNALevelsMMEL1;mRNALevelsMGAT4B;mRNALevelsEMR1;mRNALevelsMLF1;mRNALevelsSKIDA1;mRNALevelsSYS1;mRNALevelsAF064858.6;mRNALevelsRP11-387D10.3;mRNALevelsCTB-114C7.4;mRNALevelsLINC00908;mRNALevelsVN1R83P	0.190677
Quizartinib (AC220)	LASSO	proteinLevels;Phosphosite	proteinLevelsEBAG9;proteinLevelsCLIC2;proteinLevelsCRADD;proteinLevelsLRRC41;proteinLevelsSETD3;proteinLevelsSPRYD3;proteinLevelsINPP5D;proteinLevelsPHAX;PhosphositeHMGN1-T70tS89s;PhosphositeDNMT1-S143s;PhosphositePML-S518s;PhosphositeMRE11-S688sS689s;PhosphositeAGFG1-S181s;PhosphositePTPN11-Y62y;PhosphositeMICALL1-S471s;PhosphositeBAZ2A-S509s;PhosphositeHIST1H2BK-S92s;PhosphositeHNRNPC-T247t;Pho…	0.709264
Quizartinib (AC220)	LASSO	mRNALevels;proteinLevels;binaryMutations;Phosphosite	proteinLevelsEBAG9;proteinLevelsCLIC2;proteinLevelsCRADD;proteinLevelsLRRC41;proteinLevelsSETD3;proteinLevelsSPRYD3;proteinLevelsINPP5D;proteinLevelsPHAX;PhosphositeHMGN1-T70tS89s;PhosphositeDNMT1-S143s;PhosphositePML-S518s;PhosphositeMRE11-S688sS689s;PhosphositeAGFG1-S181s;PhosphositePTPN11-Y62y;PhosphositeMICALL1-S471s;PhosphositeBAZ2A-S509s;PhosphositeHIST1H2BK-S92s;PhosphositeHNRNPC-T247t;Pho…	0.655931
Quizartinib (AC220)	LASSO	mRNALevels;proteinLevels	mRNALevelsMLF1;mRNALevelsRP11-387D10.3;proteinLevelsEBAG9;proteinLevelsCLIC2;proteinLevelsPRKRA;proteinLevelsSULT1A1;proteinLevelsVCP;proteinLevelsCRADD;proteinLevelsMLLT1;proteinLevelsETFRF1;proteinLevelsSETD3;proteinLevelsSPRYD3;proteinLevelsINPP5D;proteinLevelsMKL1;proteinLevelsNACC1;proteinLevelsPHAX	0.527143
Quizartinib (AC220)	LASSO	proteinLevels	proteinLevelsEBAG9;proteinLevelsCLIC2;proteinLevelsPRKRA;proteinLevelsFLT3;proteinLevelsSULT1A1;proteinLevelsCRADD;proteinLevelsMLLT1;proteinLevelsGAMT;proteinLevelsGPAT3;proteinLevelsETFRF1;proteinLevelsSETD3;proteinLevelsINPP5D;proteinLevelsMKL1;proteinLevelsPCMTD1;proteinLevelsNACC1;proteinLevelsPHAX;proteinLevelsGFOD1;proteinLevelsSNAPC2;proteinLevelsPSG6	0.475108
Quizartinib (AC220)	LASSO	binaryMutations	binaryMutationsCHD2;binaryMutationsDIAPH1;binaryMutationsTRIO;binaryMutationsSLU7;binaryMutationsNRAS;binaryMutationsKRAS;binaryMutationsNPM1;binaryMutationsRFC1;binaryMutationsFLT3;binaryMutationsGNB1;binaryMutationsWDFY4;binaryMutationsNCOA7;binaryMutationsSMG1;binaryMutationsANAPC1;binaryMutationsPIKFYVE;binaryMutationsTLN2;binaryMutationsMAST2;binaryMutationsSLC1A6;binaryMutationsSUCO;binaryM…	0.405501
Quizartinib (AC220)	LogisticReg	mRNALevels;proteinLevels	mRNALevelsTRIM32;mRNALevelsHOXB5;mRNALevelsSKIDA1;mRNALevelsTRGJP2;mRNALevelsTMEM185AP1;proteinLevelsMYO1C;proteinLevelsHNRNPA2B1;proteinLevelsANP32A;proteinLevelsZDHHC17;proteinLevelsSCAI;proteinLevelsINPP5D;proteinLevelsGPBP1L1;proteinLevelsSARDH;proteinLevelsDCAF1	0.783101	vesicle transport along actin filament,actin filament-based transport,
Quizartinib (AC220)	LogisticReg	proteinLevels;Phosphosite	proteinLevelsMYO1C;proteinLevelsHNRNPA2B1;proteinLevelsANP32A;proteinLevelsGNPDA1;proteinLevelsTTC19;proteinLevelsSCAI;proteinLevelsINPP5D;proteinLevelsGPBP1L1;proteinLevelsDCAF1;PhosphositeFCHO1-S576s;PhosphositeTPR-S2155s;PhosphositeHNRNPD-S83s;PhosphositeTOR1AIP1-S135sS143s;PhosphositeMICAL1-T475t;PhosphositeRANBP3-S244s;PhosphositeSMC3-S1065sS1067s;PhosphositeXPC-S515s;PhosphositeLEMD3-S144s;…	0.765335	vesicle transport along actin filament,actin filament-based transport
Quizartinib (AC220)	LogisticReg	proteinLevels	proteinLevelsLSM8;proteinLevelsHNRNPA2B1;proteinLevelsGK;proteinLevelsANP32A;proteinLevelsCLK1;proteinLevelsTTC19;proteinLevelsZDHHC17;proteinLevelsSCAI;proteinLevelsINPP5D;proteinLevelsUNK;proteinLevelsGPBP1L1;proteinLevelsCBX8;proteinLevelsSARDH;proteinLevelsDCAF1;proteinLevelsHOOK2;proteinLevelsEXO1	0.73306
Quizartinib (AC220)	LogisticReg	mRNALevels	mRNALevelsTRIM32;mRNALevelsHOXB5;mRNALevelsFAM92A1P1;mRNALevelsHOXB2;mRNALevelsSKIDA1;mRNALevelsAF064858.6;mRNALevelsRP11-7O11.3	0.530037	embryonic skeletal system morphogenesis,embryonic skeletal system development,anterior/posterior pattern specification,skeletal system morphogenesis,embryonic organ morphogenesis,regionalization,embryonic organ development,pattern specification process,facial nerve development,cranial nerve structural organization,facial nerve morphogenesis,response to interleukin-17,cellular response to interleu…
Quizartinib (AC220)	LogisticReg	mRNALevels;proteinLevels;binaryMutations;Phosphosite	mRNALevelsHOXB5;proteinLevelsMYO1C;proteinLevelsHNRNPA2B1;proteinLevelsANP32A;proteinLevelsSCAI;proteinLevelsINPP5D;proteinLevelsGPBP1L1;proteinLevelsRBM22;proteinLevelsSARDH;proteinLevelsDCAF1;PhosphositeFCHO1-S576s;PhosphositeHNRNPD-S83s;PhosphositeTOR1AIP1-S135sS143s;PhosphositeMICAL1-T475t;PhosphositeRANBP3-S244s;PhosphositeLEMD3-S144s;PhosphositeNCOR2-S1982s	0.528005	vesicle transport along actin filament,actin filament-based transport,nucleocytoplasmic transport,nuclear transport,vesicle cytoskeletal trafficking
Quizartinib (AC220)	LogisticReg	Phosphosite	PhosphositeZNF609-S358s;PhosphositeFMNL1-S184s;PhosphositeMAP1A-S1218s;PhosphositeCCDC88A-S1417s;PhosphositeUIMC1-S653s;PhosphositeSRRM2-S2694s;PhosphositeXPC-S884s;PhosphositeNFIX-S265s;PhosphositeUBR4-S620s;PhosphositeTEX2-S196s;PhosphositeLEMD2-S138sS139s;PhosphositeINPP5D-S960sT963tS971s;PhosphositeMAP1A-S2108s	0.339042
Selinexor	ElasticNet	Phosphosite	PhosphositeHLA-C-S359sS363s;PhosphositeMAPK3-Y204y;PhosphositeAHNAK-S5749sS5752s;PhosphositeRPS6KA1-T225t;PhosphositeNOM1-S317sS320sS321s;PhosphositeLATS1-S464s;PhosphositeSTRN-S227s;PhosphositePLCB3-T501tS515s;PhosphositeAHNAK-T5794t;PhosphositePPIP5K1-S987s;PhosphositeZC3H7A-S738s;PhosphositeOSTM1-S322s	0.24
Selinexor	ElasticNet	proteinLevels;Phosphosite	proteinLevelsIGKV3D-11;proteinLevelsMPI;proteinLevelsIGHMBP2;proteinLevelsCD151;proteinLevelsRAB14;proteinLevelsTUBA4A;proteinLevelsCPTP;proteinLevelsZCCHC8;proteinLevelsOSGEP;proteinLevelsFBXL12;proteinLevelsTUBA8;proteinLevelsBCAP29;proteinLevelsCORO1C;proteinLevelsSTK24;proteinLevelsNCKIPSD;PhosphositeCCNT2-S480s;PhosphositeXYLB-S354s;PhosphositeFGFR1OP-S152sS156s;PhosphositeLMNA-S406sS407s;Ph…	0.154286
Selinexor	ElasticNet	mRNALevels	mRNALevelsPGP;mRNALevelsCHEK1;mRNALevelsHGS;mRNALevelsBIRC5;mRNALevelsTK1;mRNALevelsPCNA;mRNALevelsCCNA2;mRNALevelsRRM2;mRNALevelsMKI67;mRNALevelsRAP2B;mRNALevelsORC1;mRNALevelsNCAPH;mRNALevelsCENPW;mRNALevelsTOR2A;mRNALevelsCRELD2;mRNALevelsNCAPG2;mRNALevelsADSSL1;mRNALevelsSPC24;mRNALevelsPHIP;mRNALevelsZNF592;mRNALevelsNRGN;mRNALevelsKIFC1;mRNALevelsNUF2;mRNALevelsPDS5B;mRNALevelsSAE1;mRNALeve…	0.105343	organelle fission,mitotic nuclear division,nuclear division,chromosome segregation,mitotic sister chromatid segregation,sister chromatid segregation,nuclear chromosome segregation,DNA replication,spindle organization,regulation of nuclear division,mitotic cell cycle phase transition,regulation of mitotic nuclear division,spindle assembly,G2/M transition of mitotic cell cycle,positive regulation o…
Selinexor	LogisticReg	mRNALevels	mRNALevelsMTHFD2;mRNALevelsTMPRSS13;mRNALevelsRP11-121L10.3;mRNALevelsAP000476.1	0.321074	tetrahydrofolate interconversion,folic acid metabolic process,tetrahydrofolate metabolic process,folic acid-containing compound metabolic process,pteridine-containing compound metabolic process,one-carbon metabolic process,water-soluble vitamin metabolic process,dicarboxylic acid metabolic process,vitamin metabolic process,cellular modified amino acid metabolic process,
Selumetinib (AZD6244)	ElasticNet	mRNALevels;proteinLevels	mRNALevelsABCB7;mRNALevelsCDK14;mRNALevelsTTC39C;mRNALevelsGFI1;mRNALevelsRNF165;mRNALevelsRNF144A;mRNALevelsMIR186;mRNALevelsAC018867.1;mRNALevelsPRDX2P1;mRNALevelsRP4-791C19.1;mRNALevelsRP11-433O3.1;mRNALevelsRP11-262H14.5;mRNALevelsRN7SL535P;mRNALevelsRP11-197N18.2;mRNALevelsLA16c-321D4.2;mRNALevelsRP11-242D8.2;mRNALevelsRP11-455J20.3;proteinLevelsTGFB1I1;proteinLevelsABCB7;proteinLevelsFLNB;p…	0.77623	skeletal muscle fiber development,cell-substrate junction organization,myotube cell development,epithelial cell development,positive regulation of smooth muscle cell migration,
Selumetinib (AZD6244)	ElasticNet	proteinLevels;Phosphosite	proteinLevelsSTX16;proteinLevelsU2SURP;proteinLevelsSIVA1;proteinLevelsTGFB1I1;proteinLevelsSORBS3;proteinLevelsSYNCRIP;proteinLevelsABCB7;proteinLevelsFLNB;proteinLevelsUBXN7;proteinLevelsGSR;proteinLevelsHRAS;proteinLevelsFYN;proteinLevelsLYN;proteinLevelsLGALS1;proteinLevelsRRAS;proteinLevelsBCL2;proteinLevelsSRC;proteinLevelsEZR;proteinLevelsTCF4;proteinLevelsSPN;proteinLevelsNAGA;proteinLeve…	0.763699	regulation of intracellular transport,positive regulation of intracellular transport,Fc-gamma receptor signaling pathway,regulation of cytoplasmic transport,cytosolic transport,Fc receptor mediated stimulatory signaling pathway,DNA strand elongation involved in DNA replication,T cell costimulation,lymphocyte costimulation,leukocyte cell-cell adhesion,stimulatory C-type lectin receptor signaling p…
Selumetinib (AZD6244)	ElasticNet	proteinLevels	proteinLevelsBET1;proteinLevelsABCB7;proteinLevelsFLNB;proteinLevelsUBXN7;proteinLevelsANXA5;proteinLevelsSRC;proteinLevelsSPN;proteinLevelsNAGA;proteinLevelsTPP2;proteinLevelsMCM7;proteinLevelsSERPINB6;proteinLevelsNASP;proteinLevelsMSH6;proteinLevelsBDH1;proteinLevelsPTPN12;proteinLevelsCOG2;proteinLevelsPLEC;proteinLevelsTRIP11;proteinLevelsPM20D2;proteinLevelsIFT81;proteinLevelsRTF1;proteinLe…	0.674721
Selumetinib (AZD6244)	ElasticNet	mRNALevels;proteinLevels;binaryMutations;Phosphosite	mRNALevelsSCAMP1;mRNALevelsABCB7;mRNALevelsCDK14;mRNALevelsMSH2;mRNALevelsLSM11;mRNALevelsFIGNL1;mRNALevelsSPICE1;mRNALevelsTTC39C;mRNALevelsMETTL21A;mRNALevelsGLMN;mRNALevelsGFI1;mRNALevelsDMXL1;mRNALevelsDYNC2LI1;mRNALevelsEFHC1;mRNALevelsTSGA10;mRNALevelsRNF144A;mRNALevelsGRAMD3;mRNALevelsDEPDC4;mRNALevelsTCTN2;mRNALevelsFANCB;mRNALevelsABHD17AP5;mRNALevelsATP6AP1L;mRNALevelsMIR186;mRNALevelsP…	0.642803	Fc-gamma receptor signaling pathway,Fc receptor mediated stimulatory signaling pathway,regulation of early endosome to late endosome transport,regulation of intracellular transport,T cell activation,leukocyte cell-cell adhesion,Fc receptor signaling pathway,immune response-regulating cell surface receptor signaling pathway involved in phagocytosis,Fc-gamma receptor signaling pathway involved in p…
Selumetinib (AZD6244)	ElasticNet	Phosphosite	PhosphositeMYL12B-T19t;PhosphositeMYL12B-S20s;PhosphositeMEFV-S187s;PhosphositeSIPA1L1-S1549s;PhosphositeSIPA1L1-S208s;PhosphositeMTSS1-S272s;PhosphositeMTSS1-T603t;PhosphositeDIAPH1-S1254s;PhosphositeNADK-S46s;PhosphositeNADK-S64s;PhosphositeLYN-S11sS13s;PhosphositeHCK-T36t;PhosphositeHCK-S38s;PhosphositePOU2F2-S55s;PhosphositeSLC2A3-S485s;PhosphositeIFNGR1-T298t;PhosphositeTCF3-S328s;Phosphosit…	0.444935
Selumetinib (AZD6244)	ElasticNet	binaryMutations	binaryMutationsTRANK1;binaryMutationsNKRF;binaryMutationsAQR;binaryMutationsUSO1;binaryMutationsSF3B1;binaryMutationsIDH1;binaryMutationsSLU7;binaryMutationsKRAS;binaryMutationsTP53;binaryMutationsSLC4A2;binaryMutationsNPM1;binaryMutationsMTOR;binaryMutationsSTT3A;binaryMutationsCPT1A;binaryMutationsLRBA;binaryMutationsJAK3;binaryMutationsGNB1;binaryMutationsGTF2I;binaryMutationsMAP1A;binaryMutat…	0.33598	regulation of glycogen biosynthetic process,regulation of glucan biosynthetic process,regulation of lipid catabolic process,regulation of cellular carbohydrate metabolic process,cellular polysaccharide biosynthetic process,regulation of glycogen metabolic process,regulation of polysaccharide biosynthetic process,polysaccharide biosynthetic process,cellular carbohydrate metabolic process,regulatio…
Selumetinib (AZD6244)	ElasticNet	mRNALevels	mRNALevelsCDK14;mRNALevelsRARA;mRNALevelsNAA10;mRNALevelsLMAN1;mRNALevelsLIG3;mRNALevelsHNRNPK;mRNALevelsPLEC;mRNALevelsIQSEC1;mRNALevelsSPICE1;mRNALevelsCEP120;mRNALevelsDNAJC19;mRNALevelsZNF668;mRNALevelsFAM129B;mRNALevelsGFI1;mRNALevelsSH3GL1;mRNALevelsDDA1;mRNALevelsTBC1D10A;mRNALevelsAK3;mRNALevelsRCL1;mRNALevelsDMXL1;mRNALevelsZNF207;mRNALevelsFAM65A;mRNALevelsREXO1;mRNALevelsEFHC1;mRNALeve…	0.306569
Selumetinib (AZD6244)	LASSO	mRNALevels;proteinLevels	mRNALevelsCDK14;mRNALevelsRP4-791C19.1;mRNALevelsRP11-262H14.5;mRNALevelsSAP30L-AS1;mRNALevelsRP11-197N18.2;mRNALevelsLA16c-321D4.2;mRNALevelsTBC1D29;mRNALevelsRP11-242D8.2;proteinLevelsABCB7;proteinLevelsFLNB;proteinLevelsUBXN7;proteinLevelsSRC;proteinLevelsTPP2;proteinLevelsSERPINB6;proteinLevelsPLEC;proteinLevelsIFT81;proteinLevelsRTF1;proteinLevelsFAM129B;proteinLevelsVPS45;proteinLevelsCD300…	0.790532	keratinocyte development,cellular response to fluid shear stress,skeletal muscle tissue development,skeletal muscle organ development,skeletal muscle fiber development,response to fluid shear stress,myotube cell development,negative regulation of DNA biosynthetic process,intraciliary transport,epithelial cell development,regulation of vascular permeability,adherens junction organization,positive …
Selumetinib (AZD6244)	LASSO	proteinLevels	proteinLevelsBET1;proteinLevelsABCB7;proteinLevelsFLNB;proteinLevelsUBXN7;proteinLevelsANXA5;proteinLevelsSRC;proteinLevelsNAGA;proteinLevelsTPP2;proteinLevelsMCM7;proteinLevelsNASP;proteinLevelsPTPN12;proteinLevelsCOG2;proteinLevelsPLEC;proteinLevelsTRIP11;proteinLevelsPM20D2;proteinLevelsIFT81;proteinLevelsRTF1;proteinLevelsFAM129B;proteinLevelsVPS45;proteinLevelsCD300A;proteinLevelsOARD1;prote…	0.722158	keratinocyte development,platelet-derived growth factor receptor-beta signaling pathway,epithelial cell development,
Selumetinib (AZD6244)	LASSO	proteinLevels;Phosphosite	proteinLevelsABCB7;proteinLevelsUBXN7;proteinLevelsBCL2;proteinLevelsXRCC1;proteinLevelsTPP2;proteinLevelsMCM7;proteinLevelsSERPINB6;proteinLevelsNASP;proteinLevelsPLEC;proteinLevelsIQSEC1;proteinLevelsIFT81;proteinLevelsRTF1;proteinLevelsFAM129B;proteinLevelsCHCHD2;PhosphositeMYL12B-T19t;PhosphositeLYN-S11sS13s;PhosphositePOU2F2-S55s;PhosphositeSLC2A3-S485s;PhosphositeBCKDHA-S337s;PhosphositePTP…	0.676862	skeletal muscle fiber development,myotube cell development,regulation of skeletal muscle fiber development,cell-substrate junction organization,cellular response to chemical stress,myotube differentiation,positive regulation of skeletal muscle tissue development,positive regulation of striated muscle tissue development,positive regulation of muscle organ development,positive regulation of muscle …
Selumetinib (AZD6244)	LASSO	mRNALevels;proteinLevels;binaryMutations;Phosphosite	mRNALevelsRNF144A;mRNALevelsRP4-791C19.1;mRNALevelsRP11-262H14.5;mRNALevelsRP11-197N18.2;mRNALevelsLA16c-321D4.2;proteinLevelsABCB7;proteinLevelsUBXN7;proteinLevelsBCL2;proteinLevelsXRCC1;proteinLevelsMCM7;proteinLevelsSERPINB6;proteinLevelsPLEC;proteinLevelsC16orf54;proteinLevelsRTF1;proteinLevelsPDLIM2;proteinLevelsFAM129B;proteinLevelsTBC1D10A;proteinLevelsVPS45;proteinLevelsCD300A;proteinLeve…	0.619279	skeletal muscle fiber development,myotube cell development,regulation of skeletal muscle fiber development,positive regulation of skeletal muscle tissue development,myotube differentiation,positive regulation of striated muscle tissue development,positive regulation of muscle organ development,positive regulation of muscle tissue development,regulation of skeletal muscle tissue development,skelet…
Selumetinib (AZD6244)	LASSO	mRNALevels	mRNALevelsCDK14;mRNALevelsDNAJC19;mRNALevelsSH3GL1;mRNALevelsTBC1D10A;mRNALevelsFAM65A;mRNALevelsREXO1;mRNALevelsEFHC1;mRNALevelsOSGIN1;mRNALevelsDEDD;mRNALevelsSLC25A34;mRNALevelsTHAP2;mRNALevelsTMEM150B;mRNALevelsRP11-367E12.4	0.405655
Selumetinib (AZD6244)	LASSO	Phosphosite	PhosphositeMYL12B-T19t;PhosphositeMYL12B-S20s;PhosphositeLYN-S11sS13s;PhosphositePOU2F2-S55s;PhosphositeEVI2B-S268sS271s;PhosphositePAK2-S141s;PhosphositeLGALSL-S25s;PhosphositeRAB11FIP1-S435s;PhosphositeC18orf25-S356s;PhosphositeTCF12-S329s;PhosphositeSAMHD1-S616s;PhosphositeCSF3R-S758sS761s;PhosphositePTAFR-S310sS314s;PhosphositeDNTTIP2-S120sS121s	0.34194
Selumetinib (AZD6244)	LASSO	binaryMutations	binaryMutationsNKRF;binaryMutationsSF3B1;binaryMutationsSLU7;binaryMutationsKRAS;binaryMutationsTP53;binaryMutationsNPM1;binaryMutationsMTOR;binaryMutationsSTT3A;binaryMutationsJAK3;binaryMutationsCTTN;binaryMutationsUBE2J2;binaryMutationsNCOA7;binaryMutationsRAD51AP1;binaryMutationsWDR7;binaryMutationsTLN2;binaryMutationsDNMT3A;binaryMutationsFAM65C;binaryMutationsSUCO;binaryMutationsPPP1R13L;bi…	0.260553	response to radiation,
Selumetinib (AZD6244)	LogisticReg	mRNALevels;proteinLevels	proteinLevelsBCL2;proteinLevelsLMAN1;proteinLevelsCD163;proteinLevelsRTF1	0.117851	mitochondrial transport,cell fate commitment,regulation of neuron maturation,pons development,negative regulation of myeloid cell apoptotic process,programmed cell death involved in cell development,regulation of skeletal muscle fiber development,negative regulation of osteoblast proliferation,regulation of developmental pigmentation,regulation of pigmentation,endodermal cell fate commitment,CD8-…
Selumetinib (AZD6244)	LogisticReg	proteinLevels	proteinLevelsBCL2;proteinLevelsLMAN1;proteinLevelsCD163;proteinLevelsRTF1	0.117851	mitochondrial transport,cell fate commitment,regulation of neuron maturation,pons development,negative regulation of myeloid cell apoptotic process,programmed cell death involved in cell development,regulation of skeletal muscle fiber development,negative regulation of osteoblast proliferation,regulation of developmental pigmentation,regulation of pigmentation,endodermal cell fate commitment,CD8-…
SNS-032 (BMS-387032)	ElasticNet	mRNALevels;proteinLevels;binaryMutations;Phosphosite	mRNALevelsCYTH4;mRNALevelsTRPS1;mRNALevelsPODNL1;mRNALevelsZNF124;mRNALevelsLNP1;mRNALevelsGOLGA6L18;mRNALevelsPRPF38AP1;mRNALevelsAC104653.1;mRNALevelsPCDHGB4;mRNALevelsSIGLEC20P;mRNALevelsRP1-93H18.7;proteinLevelsTPSB2;proteinLevelsCEBPE;proteinLevelsC18orf21;proteinLevelsNTAN1;PhosphositeSP100-S193s;PhosphositeAKAP17A-S638sT639tS640s;PhosphositeRRAGC-S382s;PhosphositeRAB25-S79s;PhosphositeZNF5…	0.583766	regulation of chondrocyte differentiation,regulation of cartilage development,chondrocyte differentiation,cartilage development
SNS-032 (BMS-387032)	ElasticNet	mRNALevels;proteinLevels	mRNALevelsKYNU;mRNALevelsCYTH4;mRNALevelsTRPS1;mRNALevelsPLEKHA1;mRNALevelsPODNL1;mRNALevelsRDH16;mRNALevelsZNF697;mRNALevelsGOLGA6L3;mRNALevelsLPAR1;mRNALevelsLNP1;mRNALevelsKANSL1-AS1;mRNALevelsGOLGA6L18;mRNALevelsAP000282.2;mRNALevelsAC104653.1;mRNALevelsRP11-46A10.4;mRNALevelsRP11-46A10.5;mRNALevelsPCDHGB4;mRNALevelsSIGLEC20P;mRNALevelsRP1-93H18.7;proteinLevelsTPT1;proteinLevelsPRG2;proteinLe…	0.565125
SNS-032 (BMS-387032)	ElasticNet	proteinLevels	proteinLevelsSPAG9;proteinLevelsXYLB;proteinLevelsIGHV3-9;proteinLevelsTPT1;proteinLevelsPRG2;proteinLevelsNQO1;proteinLevelsNQO2;proteinLevelsTPSB2;proteinLevelsU2AF2;proteinLevelsDCK;proteinLevelsCBX5;proteinLevelsHNMT;proteinLevelsRUNX1;proteinLevelsFABP5;proteinLevelsATP2B2;proteinLevelsGALNT1;proteinLevelsPDIA5;proteinLevelsRASA3;proteinLevelsCEBPE;proteinLevelsATP2B3;proteinLevelsC18orf21;p…	0.459481	regulation of cardiac conduction,
SNS-032 (BMS-387032)	ElasticNet	mRNALevels	mRNALevelsSNAP29;mRNALevelsEPX;mRNALevelsFBN1;mRNALevelsZNF79;mRNALevelsKYNU;mRNALevelsWASH2P;mRNALevelsDHRSX;mRNALevelsDNAJA4;mRNALevelsTTC9;mRNALevelsUBE2F;mRNALevelsCERS2;mRNALevelsPRR11;mRNALevelsSUCLG2;mRNALevelsDCAF5;mRNALevelsGORASP1;mRNALevelsPARVG;mRNALevelsTXNRD2;mRNALevelsCYTH4;mRNALevelsAGO1;mRNALevelsCDC25C;mRNALevelsCYHR1;mRNALevelsMED22;mRNALevelsANGEL1;mRNALevelsMAGIX;mRNALevelsCO…	0.141659
SNS-032 (BMS-387032)	LASSO	mRNALevels;proteinLevels;binaryMutations;Phosphosite	mRNALevelsCYTH4;mRNALevelsTRPS1;mRNALevelsPODNL1;mRNALevelsRDH16;mRNALevelsZNF124;mRNALevelsLNP1;mRNALevelsGOLGA6L18;mRNALevelsPRPF38AP1;mRNALevelsAC104653.1;mRNALevelsPCDHGB4;mRNALevelsSIGLEC20P;mRNALevelsRP1-93H18.7;proteinLevelsTPSB2;proteinLevelsCEBPE;proteinLevelsNTAN1;PhosphositeSP100-S193s;PhosphositeAKAP17A-S638sT639tS640s;PhosphositeRRAGC-S382s;PhosphositeRAB25-S79s;PhosphositeZNF592-S45…	0.507143	regulation of chondrocyte differentiation,regulation of cartilage development,chondrocyte differentiation
SNS-032 (BMS-387032)	LASSO	mRNALevels;proteinLevels	mRNALevelsKYNU;mRNALevelsTRPS1;mRNALevelsPODNL1;mRNALevelsZNF697;mRNALevelsLNP1;mRNALevelsKANSL1-AS1;mRNALevelsGOLGA6L18;mRNALevelsSIGLEC20P;mRNALevelsRP1-93H18.7;proteinLevelsPRG2;proteinLevelsNQO1;proteinLevelsTPSB2;proteinLevelsPDIA5;proteinLevelsCEBPE;proteinLevelsC18orf21;proteinLevelsNTAN1;proteinLevelsGCC1;proteinLevelsPAWR;proteinLevelsTSR3;proteinLevelsATG16L2	0.403916
SNS-032 (BMS-387032)	LASSO	proteinLevels	proteinLevelsIGHV3-9;proteinLevelsF5;proteinLevelsPRG2;proteinLevelsTPSB2;proteinLevelsU2AF2;proteinLevelsDCK;proteinLevelsCBX5;proteinLevelsHNMT;proteinLevelsATP2B2;proteinLevelsPDIA5;proteinLevelsCEBPE;proteinLevelsC18orf21;proteinLevelsESCO2;proteinLevelsNTAN1;proteinLevelsGCC1;proteinLevelsPAWR;proteinLevelsATP11C	0.371479
SNS-032 (BMS-387032)	LogisticReg	proteinLevels;Phosphosite	proteinLevelsTOMM70;proteinLevelsARPP19;proteinLevelsRUNX1;proteinLevelsMVK;proteinLevelsC18orf21;proteinLevelsCCDC58;proteinLevelsNOMO2;proteinLevelsXAF1;proteinLevelsNTAN1;proteinLevelsGCC1;PhosphositeNUFIP2-S629s;PhosphositeAKAP2-S785s;PhosphositeRBBP6-S772s;PhosphositeGTF3C1-S1868s;PhosphositeLYST-S2217sS2222s;PhosphositeEIF5B-Y134y	0.720099
SNS-032 (BMS-387032)	LogisticReg	mRNALevels;proteinLevels	mRNALevelsRPL7P48;mRNALevelsRPL19P21;mRNALevelsRP11-344P13.3;mRNALevelsRP11-488C13.6;mRNALevelsEIF5AP2;proteinLevelsTOMM70;proteinLevelsCBX5;proteinLevelsARPP19;proteinLevelsNTAN1;proteinLevelsGCC1;proteinLevelsEXOSC3;proteinLevelsNOL12;proteinLevelsNAA38;proteinLevelsATG16L2	0.691131
SNS-032 (BMS-387032)	LogisticReg	mRNALevels;proteinLevels;binaryMutations;Phosphosite	mRNALevelsRPL7P48;mRNALevelsTMSB10P1;mRNALevelsRPL19P21;mRNALevelsRP11-344P13.3;mRNALevelsRP11-49O14.2;mRNALevelsSETP4;mRNALevelsRP11-488C13.6;mRNALevelsEIF5AP2;proteinLevelsTOMM70;proteinLevelsARPP19;proteinLevelsRUNX1;proteinLevelsMVK;proteinLevelsC18orf21;proteinLevelsNTAN1;proteinLevelsGCC1;proteinLevelsNOL12;PhosphositeATF2-S310sT323t;PhosphositeTCEA1-S135s;PhosphositeRRAGC-S382s;Phosphosite…	0.671819
SNS-032 (BMS-387032)	LogisticReg	proteinLevels	proteinLevelsTOMM70;proteinLevelsSHMT1;proteinLevelsCBX5;proteinLevelsARPP19;proteinLevelsRUNX1;proteinLevelsC18orf21;proteinLevelsCCDC58;proteinLevelsNOMO2;proteinLevelsSPRYD4;proteinLevelsNTAN1;proteinLevelsGCC1;proteinLevelsCOA1;proteinLevelsNAA38	0.633396
SNS-032 (BMS-387032)	LogisticReg	mRNALevels	mRNALevelsREPS1;mRNALevelsEIF3C;mRNALevelsPSRC1;mRNALevelsMB21D1;mRNALevelsPDCD1LG2;mRNALevelsAC005014.5	0.114047
Sorafenib	ElasticNet	mRNALevels;proteinLevels;binaryMutations;Phosphosite	mRNALevelsDAPL1;mRNALevelsPLEKHB1;mRNALevelsCOL5A1;mRNALevelsITGA11;mRNALevelsCCDC175;mRNALevelsCYSLTR2;mRNALevelsFAM92A1P1;mRNALevelsFBLIM1;mRNALevelsMXRA8;mRNALevelsRNF180;mRNALevelsHIST1H3I;mRNALevelsFAM47E;mRNALevelsHIST1H2BH;mRNALevelsTRIM15;mRNALevelsAF064858.6;mRNALevelsRP4-784A16.5;mRNALevelsGS1-115G20.1;mRNALevelsCHRM3-AS2;mRNALevelsMIR155HG;mRNALevelsRP11-338C15.3;mRNALevelsRP3-395M20.8…	0.517333
Sorafenib	ElasticNet	mRNALevels;proteinLevels	mRNALevelsHIST1H1B;mRNALevelsFCGR2B;mRNALevelsALDH1A3;mRNALevelsNFIX;mRNALevelsS100Z;mRNALevelsDPEP1;mRNALevelsPLEKHB1;mRNALevelsTTC39A;mRNALevelsFCGBP;mRNALevelsRASL10A;mRNALevelsCRYM;mRNALevelsSOX9;mRNALevelsCOL5A1;mRNALevelsNOV;mRNALevelsITGA11;mRNALevelsGAREM;mRNALevelsPADI3;mRNALevelsANK2;mRNALevelsNFIB;mRNALevelsCCDC175;mRNALevelsCYSLTR2;mRNALevelsCXADR;mRNALevelsTSPAN33;mRNALevelsFBLIM1;mR…	0.453516	negative regulation of immune system process,
Sorafenib	ElasticNet	proteinLevels	proteinLevelsUSP27X;proteinLevelsSOCS2;proteinLevelsEIF1AY;proteinLevelsTNPO2;proteinLevelsCLIC2;proteinLevelsSURF4;proteinLevelsLYRM1;proteinLevelsTHAP12;proteinLevelsDNPH1;proteinLevelsASNA1;proteinLevelsC21orf2;proteinLevelsNBN;proteinLevelsPRKRA;proteinLevelsURI1;proteinLevelsGOSR1;proteinLevelsTRIM16;proteinLevelsHIST1H2AB;proteinLevelsMELTF;proteinLevelsPOLR2M;proteinLevelsIRF1;proteinLevel…	0.380919	regulation of cardiac conduction,positive regulation of cysteine-type endopeptidase activity involved in apoptotic process,positive regulation of mitochondrial membrane potential,positive regulation of endopeptidase activity,positive regulation of proteolysis,positive regulation of peptidase activity,protein K63-linked deubiquitination,positive regulation of cysteine-type endopeptidase activity,p…
Sorafenib	ElasticNet	binaryMutations	binaryMutationsCHD2;binaryMutationsTRANK1;binaryMutationsAQR;binaryMutationsDIAPH1;binaryMutationsDYSF;binaryMutationsTRIO;binaryMutationsSLU7;binaryMutationsBAG3;binaryMutationsNRAS;binaryMutationsKRAS;binaryMutationsKRT14;binaryMutationsSLC4A2;binaryMutationsPC;binaryMutationsFLT3;binaryMutationsMTOR;binaryMutationsCTCF;binaryMutationsLRBA;binaryMutationsGNB1;binaryMutationsMAP1A;binaryMutation…	0.295323
Sorafenib	ElasticNet	proteinLevels;Phosphosite	proteinLevelsSOCS2;proteinLevelsTNPO2;proteinLevelsBACH1;proteinLevelsCLIC2;proteinLevelsLYRM1;proteinLevelsPRKRA;proteinLevelsURI1;proteinLevelsTRIM16;proteinLevelsPOLR2M;proteinLevelsIRF1;proteinLevelsKRT13;proteinLevelsFABP4;proteinLevelsTPSB2;proteinLevelsGCSH;proteinLevelsJAK1;proteinLevelsATP2B4;proteinLevelsMSN;proteinLevelsARL3;proteinLevelsFLT3;proteinLevelsANP32A;proteinLevelsNUDT2;prot…	0.293896
Sorafenib	ElasticNet	Phosphosite	PhosphositeMEFV-S187s;PhosphositeZFC3H1-S1046s;PhosphositeDIAPH1-T1256t;PhosphositePSIP1-S129s;PhosphositeSASH3-S34sS38sS42s;PhosphositeFMNL1-S184s;PhosphositeMBP-S26s;PhosphositeHSPB1-S78s;PhosphositeEPRS-S1000s;PhosphositeEIF4B-S497sS498s;PhosphositeDNMT1-S143s;PhosphositeDNMT1-S22s;PhosphositeHELZ-S1764sS1766s;PhosphositeGSK3B-S9s;PhosphositeMRE11-S688sS689s;PhosphositeMAP1A-S667s;PhosphositeM…	0.220519
Sorafenib	ElasticNet	mRNALevels	mRNALevelsDAPL1;mRNALevelsZNF609;mRNALevelsBNIP3L;mRNALevelsMTRF1;mRNALevelsPTBP3;mRNALevelsALDH1A3;mRNALevelsGLIPR1;mRNALevelsCASP4;mRNALevelsNFIX;mRNALevelsMAPRE2;mRNALevelsIGFBP7;mRNALevelsFSCN1;mRNALevelsPOC1B;mRNALevelsNT5C;mRNALevelsHNRNPLL;mRNALevelsS100Z;mRNALevelsCDKN2AIPNL;mRNALevelsLSM14B;mRNALevelsLAT2;mRNALevelsDUSP22;mRNALevelsTMOD2;mRNALevelsHEATR5B;mRNALevelsSTAP1;mRNALevelsAKT3;m…	0.117536
Sorafenib	LASSO	mRNALevels;proteinLevels;binaryMutations;Phosphosite	mRNALevelsITGA11;mRNALevelsMXRA8;mRNALevelsTRIM15;mRNALevelsGS1-115G20.1;mRNALevelsRP3-395M20.8;proteinLevelsCLIC2;proteinLevelsPRKRA;proteinLevelsURI1;proteinLevelsARL3;proteinLevelsCRADD;proteinLevelsINPP5D;proteinLevelsRCHY1;proteinLevelsFUT8;proteinLevelsPHAX;proteinLevelsGMPR2;proteinLevelsAGO2;binaryMutationsFLT3;PhosphositeMBP-S26s;PhosphositeMRE11-S688sS689s;PhosphositePTPN11-Y62y;Phospho…	0.497602	RNA interference,pre-miRNA processing
Sorafenib	LASSO	binaryMutations	binaryMutationsCHD2;binaryMutationsTRANK1;binaryMutationsAQR;binaryMutationsDYSF;binaryMutationsTRIO;binaryMutationsSLU7;binaryMutationsBAG3;binaryMutationsNRAS;binaryMutationsKRAS;binaryMutationsKRT14;binaryMutationsSLC4A2;binaryMutationsPC;binaryMutationsRFC1;binaryMutationsFLT3;binaryMutationsCTCF;binaryMutationsGNB1;binaryMutationsPRKCE;binaryMutationsEZH2;binaryMutationsNFE2;binaryMutationsW…	0.42123
Sorafenib	LASSO	proteinLevels	proteinLevelsCLIC2;proteinLevelsSURF4;proteinLevelsUSO1;proteinLevelsPRKRA;proteinLevelsGOSR1;proteinLevelsTRIM16;proteinLevelsFABP4;proteinLevelsATP2B4;proteinLevelsARL3;proteinLevelsNUDT2;proteinLevelsVCP;proteinLevelsADK;proteinLevelsCRADD;proteinLevelsGAMT;proteinLevelsCOX19;proteinLevelsCIR1;proteinLevelsSLC25A29;proteinLevelsSCFD1;proteinLevelsINPP5D;proteinLevelsPPP1R14B;proteinLevelsRCHY1…	0.378352	postreplication repair,purine ribonucleoside monophosphate metabolic process,purine nucleoside monophosphate metabolic process,endoplasmic reticulum to Golgi vesicle-mediated transport,Golgi vesicle transport,ribonucleoside monophosphate metabolic process,purine nucleoside triphosphate biosynthetic process,nucleoside monophosphate metabolic process,nucleoside triphosphate biosynthetic process,pur…
Sorafenib	LASSO	mRNALevels;proteinLevels	mRNALevelsALDH1A3;mRNALevelsNOV;mRNALevelsITGA11;mRNALevelsCCDC175;mRNALevelsCYSLTR2;mRNALevelsMXRA8;mRNALevelsINPP5J;mRNALevelsGS1-115G20.1;mRNALevelsRP11-338C15.3;proteinLevelsCLIC2;proteinLevelsPRKRA;proteinLevelsATP2B4;proteinLevelsARL3;proteinLevelsNUDT2;proteinLevelsTHOP1;proteinLevelsCRADD;proteinLevelsSET;proteinLevelsGAMT;proteinLevelsCOX19;proteinLevelsSLC25A29;proteinLevelsKDM1B;protei…	0.326523
Sorafenib	LASSO	proteinLevels;Phosphosite	proteinLevelsCLIC2;proteinLevelsLYRM1;proteinLevelsPRKRA;proteinLevelsURI1;proteinLevelsTRIM16;proteinLevelsKRT13;proteinLevelsFABP4;proteinLevelsARL3;proteinLevelsTHOP1;proteinLevelsCRADD;proteinLevelsSLC25A29;proteinLevelsSTON2;proteinLevelsINPP5D;proteinLevelsRCHY1;proteinLevelsPTGES2;proteinLevelsPHAX;proteinLevelsGMPR2;proteinLevelsAGO2;PhosphositeMBP-S26s;PhosphositeEIF4B-S497sS498s;Phospho…	0.257752	RNA interference,pre-miRNA processing
Staurosporine	ElasticNet	binaryMutations	binaryMutationsTRANK1;binaryMutationsUSO1;binaryMutationsSF3B1;binaryMutationsIDH1;binaryMutationsSLU7;binaryMutationsTP53;binaryMutationsNPM1;binaryMutationsFLT3;binaryMutationsMTOR;binaryMutationsCPT1A;binaryMutationsGTF2I;binaryMutationsRUNX1;binaryMutationsPRKCE;binaryMutationsTLR1;binaryMutationsEZH2;binaryMutationsNFE2;binaryMutationsSIRPB2;binaryMutationsUBE2J2;binaryMutationsUSP9X;binaryM…	0.375	regulation of lipid catabolic process,cell growth,cellular carbohydrate metabolic process,regeneration,regulation of fatty acid beta-oxidation,regulation of cell growth,cellular polysaccharide biosynthetic process,polysaccharide biosynthetic process,developmental cell growth,positive regulation of lipid catabolic process,positive regulation of cell cycle process,regulation of cellular carbohydrat…
Staurosporine	LASSO	binaryMutations	binaryMutationsTRANK1;binaryMutationsUSO1;binaryMutationsSF3B1;binaryMutationsIDH1;binaryMutationsSLU7;binaryMutationsTP53;binaryMutationsNPM1;binaryMutationsFLT3;binaryMutationsMTOR;binaryMutationsCPT1A;binaryMutationsGTF2I;binaryMutationsRUNX1;binaryMutationsPRKCE;binaryMutationsTLR1;binaryMutationsSMG1;binaryMutationsSIGLEC9;binaryMutationsIRS2;binaryMutationsDNMT3A;binaryMutationsTET2;binaryM…	0.25	regulation of lipid catabolic process,cellular carbohydrate metabolic process,regulation of fatty acid beta-oxidation,cellular polysaccharide biosynthetic process,regulation of cellular carbohydrate metabolic process,polysaccharide biosynthetic process,positive regulation of lipid metabolic process,cellular carbohydrate biosynthetic process,positive regulation of lipid catabolic process,regulatio…
Staurosporine	LASSO	mRNALevels;proteinLevels;binaryMutations;Phosphosite	mRNALevelsSPIDR;proteinLevelsATG4A;PhosphositePIEZO1-S1646s	0.18	regulation of establishment of protein localization to chromosome,cellular response to hydroxyurea,response to hydroxyurea,establishment of protein localization to chromosome,positive regulation of double-strand break repair,cellular response to alkaloid,regulation of double-strand break repair via homologous recombination,cellular response to ionizing radiation,positive regulation of DNA repair,…
Staurosporine	LASSO	Phosphosite	PhosphositeCD44-S697s;PhosphositeCD44-S216s;PhosphositeKIF21A-S855s;PhosphositeSLC25A46-S37sT45t;PhosphositePAXX-S152s;PhosphositeSLK-S818s;PhosphositeSRRM2-S1497sS1499s;PhosphositePIEZO1-S1646s	0.18
Trametinib (GSK1120212)	ElasticNet	mRNALevels;proteinLevels	mRNALevelsPCNA;mRNALevelsABHD17AP5;mRNALevelsSLC25A10;mRNALevelsTPI1P3;mRNALevelsSNORD20;mRNALevelsST7-OT4;mRNALevelsRNA5-8S5;mRNALevelsTECRP2;mRNALevelsCTC-463N11.1;mRNALevelsAP000620.1;mRNALevelsRP11-478B9.3;proteinLevelsSTX16;proteinLevelsABCB7;proteinLevelsBCL2;proteinLevelsCASP2;proteinLevelsSKIV2L;proteinLevelsZNF660;proteinLevelsTTC37;proteinLevelsAPTX;proteinLevelsSPART;proteinLevelsMPND;…	0.751928	nuclear-transcribed mRNA catabolic process, exonucleolytic, 3'-5',programmed cell death involved in cell development,nuclear-transcribed mRNA catabolic process, exonucleolytic,response to hydrogen peroxide,
Trametinib (GSK1120212)	ElasticNet	mRNALevels;proteinLevels;binaryMutations;Phosphosite	mRNALevelsGEN1;mRNALevelsABHD17AP5;mRNALevelsSNORD20;mRNALevelsCALM2P3;mRNALevelsRP11-383G6.4;mRNALevelsCTC-463N11.1;proteinLevelsBCL2;proteinLevelsCASP2;proteinLevelsSKIV2L;proteinLevelsTTC37;proteinLevelsSPART;PhosphositePDCD5-S51s;PhosphositeZFP36L1-S54s;PhosphositeMORC3-S560s;PhosphositeF11R-S284sS287s	0.731908	nuclear-transcribed mRNA catabolic process, exonucleolytic, 3'-5',programmed cell death involved in cell development,nuclear-transcribed mRNA catabolic process, exonucleolytic,negative regulation of mitotic cell cycle phase transition,negative regulation of mitotic cell cycle,negative regulation of cell cycle phase transition,negative regulation of cell cycle process,regulation of mitotic cell cy…
Trametinib (GSK1120212)	ElasticNet	mRNALevels	mRNALevelsMROH1;mRNALevelsPIGQ;mRNALevelsCHST7;mRNALevelsGEN1;mRNALevelsABHD17AP5;mRNALevelsCALM2P3;mRNALevelsCTC-463N11.1	0.557408	positive regulation of cell cycle checkpoint,regulation of spindle checkpoint,regulation of mitotic cell cycle spindle assembly checkpoint,regulation of mitotic spindle checkpoint,chondroitin sulfate biosynthetic process,N-acetylglucosamine metabolic process,chondroitin sulfate proteoglycan biosynthetic process,mitotic recombination,glucosamine-containing compound metabolic process,chondroitin su…
Trametinib (GSK1120212)	ElasticNet	proteinLevels	proteinLevelsSTX16;proteinLevelsSIVA1;proteinLevelsDAPK3;proteinLevelsCD44;proteinLevelsPCMT1;proteinLevelsCASP2;proteinLevelsRPS11;proteinLevelsMVK;proteinLevelsMOGS;proteinLevelsSKIV2L;proteinLevelsC2orf76;proteinLevelsGCSAML;proteinLevelsZNF660;proteinLevelsTTC37;proteinLevelsSPART;proteinLevelsVPS8;proteinLevelsARFGAP2;proteinLevelsGDPD1;proteinLevelsRNF149;proteinLevelsPLBD2;proteinLevelsSTO…	0.537343
Trametinib (GSK1120212)	ElasticNet	proteinLevels;Phosphosite	proteinLevelsSTX16;proteinLevelsBCL2;proteinLevelsPRSS3;proteinLevelsCASP2;proteinLevelsMVK;proteinLevelsTTC37;proteinLevelsAPTX;proteinLevelsSMC5;proteinLevelsSPART;proteinLevelsRNF149;proteinLevelsSTOML3;proteinLevelsKCTD12;proteinLevelsFAM192A;proteinLevelsC9orf85;proteinLevelsIFI27L2;PhosphositePDCD5-S51s;PhosphositeSGTA-S301sS307s;PhosphositeCCNT2-S480s;PhosphositeH2AFY-S170s;PhosphositeARFI…	0.535844	programmed cell death involved in cell development
Trametinib (GSK1120212)	ElasticNet	Phosphosite	PhosphositePDCD5-S51s;PhosphositeSIPA1L1-S208s;PhosphositeMAP4K4-S933s;PhosphositeARFIP1-S132s;PhosphositeZFP36L1-S54s;PhosphositeSYNRG-S1085s;PhosphositeNCOR2-S2065sS2069s	0.225385
Trametinib (GSK1120212)	LASSO	mRNALevels;proteinLevels	mRNALevelsPKDCC;mRNALevelsABHD17AP5;mRNALevelsSLC25A10;mRNALevelsSNORD20;mRNALevelsRNA5-8S5;mRNALevelsTECRP2;mRNALevelsCTC-463N11.1;mRNALevelsRP11-478B9.3;proteinLevelsABCB7;proteinLevelsBCL2;proteinLevelsCASP2;proteinLevelsSKIV2L;proteinLevelsZNF660;proteinLevelsTTC37;proteinLevelsSPART;proteinLevelsKCTD12	0.769431	nuclear-transcribed mRNA catabolic process, exonucleolytic, 3'-5',programmed cell death involved in cell development,nuclear-transcribed mRNA catabolic process, exonucleolytic,mitochondrial transport,negative regulation of reactive oxygen species metabolic process,
Trametinib (GSK1120212)	LASSO	proteinLevels	proteinLevelsSTX16;proteinLevelsSIVA1;proteinLevelsDAPK3;proteinLevelsPCF11;proteinLevelsSKI;proteinLevelsPCMT1;proteinLevelsCASP2;proteinLevelsMVK;proteinLevelsRPL18;proteinLevelsMOGS;proteinLevelsSKIV2L;proteinLevelsC2orf76;proteinLevelsGCSAML;proteinLevelsZNF660;proteinLevelsUQCC3;proteinLevelsSPART;proteinLevelsVPS8;proteinLevelsARFGAP2;proteinLevelsGDPD1;proteinLevelsPLBD2;proteinLevelsSTOML…	0.474146
Trametinib (GSK1120212)	LASSO	mRNALevels;proteinLevels;binaryMutations;Phosphosite	mRNALevelsC1orf106;mRNALevelsABHD17AP5;mRNALevelsSNORD20;mRNALevelsTECRP2;mRNALevelsCTC-463N11.1;mRNALevelsRP11-69M1.3;mRNALevelsRP11-478B9.3;proteinLevelsBCL2;proteinLevelsCASP2;proteinLevelsTTC37;proteinLevelsAPTX;proteinLevelsSPART;proteinLevelsSTOML3;proteinLevelsBLOC1S4;proteinLevelsC9orf85;proteinLevelsIFI27L2;PhosphositePDCD5-S51s;PhosphositeSGTA-S301sS307s;PhosphositeCCNT2-S480s;Phosphosi…	0.353846	programmed cell death involved in cell development,pigment granule organization
Trametinib (GSK1120212)	LASSO	mRNALevels	mRNALevelsMROH1;mRNALevelsCHST7;mRNALevelsGEN1;mRNALevelsABHD17AP5;mRNALevelsCALM2P3;mRNALevelsCTC-463N11.1	0.340546	positive regulation of cell cycle checkpoint,regulation of spindle checkpoint,regulation of mitotic cell cycle spindle assembly checkpoint,regulation of mitotic spindle checkpoint,chondroitin sulfate biosynthetic process,N-acetylglucosamine metabolic process,chondroitin sulfate proteoglycan biosynthetic process,mitotic recombination,glucosamine-containing compound metabolic process,chondroitin su…
Trametinib (GSK1120212)	LogisticReg	binaryMutations	binaryMutationsSF3B1;binaryMutationsKRAS;binaryMutationsTP53;binaryMutationsRUNX1;binaryMutationsTLN2;binaryMutationsDNMT3A;binaryMutationsCSF3R;binaryMutationsFAM194A	0.570336	positive regulation of cell aging,regulation of cellular senescence,aging,regulation of cell aging,regulation of tissue remodeling,response to radiation,cellular senescence,cytokine-mediated signaling pathway,
Trametinib (GSK1120212)	LogisticReg	proteinLevels;Phosphosite	proteinLevelsSKIV2L;proteinLevelsPPP1R10;proteinLevelsCOPS3;PhosphositeGMIP-S907s;PhosphositeF11R-S284sS287s;PhosphositeFAM208A-S342sT347t	0.301393	protein deneddylation,nuclear-transcribed mRNA catabolic process, exonucleolytic, 3'-5',regulation of DNA damage checkpoint,nuclear-transcribed mRNA catabolic process, exonucleolytic,negative regulation of cardiac muscle cell apoptotic process,regulation of cell cycle checkpoint,negative regulation of striated muscle cell apoptotic process,nuclear-transcribed mRNA catabolic process, nonsense-medi…
Trametinib (GSK1120212)	LogisticReg	mRNALevels;proteinLevels	proteinLevelsSKIV2L;proteinLevelsNSMCE1;proteinLevelsPPP1R10;proteinLevelsCOPS3	0.293162	regulation of response to DNA damage stimulus,protein deneddylation,nuclear-transcribed mRNA catabolic process, exonucleolytic, 3'-5',regulation of DNA damage checkpoint,nuclear-transcribed mRNA catabolic process, exonucleolytic,postreplication repair,negative regulation of cardiac muscle cell apoptotic process,regulation of cell cycle checkpoint,negative regulation of striated muscle cell apopto…
Trametinib (GSK1120212)	LogisticReg	mRNALevels;proteinLevels;binaryMutations;Phosphosite	proteinLevelsSKIV2L;proteinLevelsPPP1R10;proteinLevelsCOPS3;PhosphositeGMIP-S907s;PhosphositeF11R-S284sS287s;PhosphositeFAM208A-S342sT347t	0.265309	protein deneddylation,nuclear-transcribed mRNA catabolic process, exonucleolytic, 3'-5',regulation of DNA damage checkpoint,nuclear-transcribed mRNA catabolic process, exonucleolytic,negative regulation of cardiac muscle cell apoptotic process,regulation of cell cycle checkpoint,negative regulation of striated muscle cell apoptotic process,nuclear-transcribed mRNA catabolic process, nonsense-medi…
Trametinib (GSK1120212)	LogisticReg	proteinLevels	proteinLevelsSURF4;proteinLevelsBCL2;proteinLevelsORM2;proteinLevelsMUT;proteinLevelsSCP2;proteinLevelsSERPINB6;proteinLevelsCNBP;proteinLevelsSKIV2L;proteinLevelsEFL1;proteinLevelsNSMCE1;proteinLevelsPPP1R10;proteinLevelsPIH1D1;proteinLevelsCOPS3	0.243162
Venetoclax	ElasticNet	mRNALevels;proteinLevels	proteinLevelsSDCBP;proteinLevelsDPYSL4;proteinLevelsGSR;proteinLevelsRRAS;proteinLevelsLYL1;proteinLevelsEZR;proteinLevelsPOR;proteinLevelsGNPDA1;proteinLevelsSAFB2;proteinLevelsMCU;proteinLevelsTSPAN14;proteinLevelsHSH2D;proteinLevelsMCMBP;proteinLevelsKIF13B	0.307143
Venetoclax	ElasticNet	proteinLevels	proteinLevelsSDCBP;proteinLevelsDPYSL4;proteinLevelsMTSS1;proteinLevelsLYRM1;proteinLevelsKIF1B;proteinLevelsFLNB;proteinLevelsSUPT7L;proteinLevelsGSR;proteinLevelsCRP;proteinLevelsCSTB;proteinLevelsLYN;proteinLevelsPFKM;proteinLevelsC4A;proteinLevelsC4B;proteinLevelsPOTEI;proteinLevelsRRAS;proteinLevelsSLC2A3;proteinLevelsBCKDHA;proteinLevelsLYL1;proteinLevelsPLA2G2A;proteinLevelsEZR;proteinLeve…	0.291429	regulation of endopeptidase activity,regulation of peptidase activity,positive regulation of neutrophil chemotaxis,positive regulation of granulocyte chemotaxis,positive regulation of neutrophil migration,
Venetoclax	ElasticNet	proteinLevels;Phosphosite	proteinLevelsSDCBP;proteinLevelsDPYSL4;proteinLevelsLYRM1;proteinLevelsPRKRA;proteinLevelsGSR;proteinLevelsCRP;proteinLevelsCSTB;proteinLevelsC4A;proteinLevelsC4B;proteinLevelsRRAS;proteinLevelsEZR;proteinLevelsPOR;proteinLevelsFAS;proteinLevelsBLVRB;proteinLevelsGNPDA1;proteinLevelsMRE11;proteinLevelsRENBP;proteinLevelsFCGRT;proteinLevelsSAFB2;proteinLevelsLYPLAL1;proteinLevelsRPAP2;proteinLevel…	0.142857	regulation of endopeptidase activity,regulation of peptidase activity,negative regulation of proteolysis,negative regulation of endopeptidase activity,negative regulation of peptidase activity,regulation of apoptotic cell clearance,N-acetylneuraminate metabolic process,opsonization,positive regulation of cytoplasmic transport,amino sugar catabolic process,regulation of early endosome to late endo…
Venetoclax	ElasticNet	mRNALevels	mRNALevelsGMDS;mRNALevelsLUC7L3;mRNALevelsUCHL3;mRNALevelsL3HYPDH;mRNALevelsQPCTL;mRNALevelsMCM9;mRNALevelsHELZ2;mRNALevelsKLRC1;mRNALevelsSPAG8;mRNALevelsZNF589;mRNALevelsRP11-443P15.2;mRNALevelsNLRP6;mRNALevelsAPOLD1;mRNALevelsZNF101;mRNALevelsPFN1P2;mRNALevelsAGAP10;mRNALevelsRP3-395C13.1;mRNALevelsRP1-309F20.3;mRNALevelsUPF3AP1;mRNALevelsSUGT1P;mRNALevelsRPS4XP2;mRNALevelsRP5-884G6.2;mRNALeve…	0.129827
Venetoclax	LASSO	proteinLevels;Phosphosite	proteinLevelsSDCBP;proteinLevelsDPYSL4;proteinLevelsPRKRA;proteinLevelsGSR;proteinLevelsC4A;proteinLevelsC4B;proteinLevelsRRAS;proteinLevelsBLVRB;proteinLevelsSTAT3;proteinLevelsSAFB2;proteinLevelsMCU;proteinLevelsTSPAN14;proteinLevelsDNAJA4;proteinLevelsHSH2D;proteinLevelsMCMBP;proteinLevelsNLRC4;proteinLevelsKIF13B;proteinLevelsENTPD1;PhosphositeCLASP2-S774s;PhosphositeATRX-S925s;PhosphositeRNF…	0.382857	regulation of apoptotic cell clearance
Venetoclax	LASSO	proteinLevels	proteinLevelsGSR;proteinLevelsCRP;proteinLevelsC4B;proteinLevelsRRAS;proteinLevelsEZR;proteinLevelsTCEA1;proteinLevelsGNG11;proteinLevelsSAFB2;proteinLevelsKYAT1;proteinLevelsLYPLAL1;proteinLevelsDNAJA4;proteinLevelsCMBL;proteinLevelsHSH2D;proteinLevelsNSMCE3;proteinLevelsSH3GL1;proteinLevelsMCMBP;proteinLevelsHDAC8;proteinLevelsKIF13B;proteinLevelsSARDH;proteinLevelsHMGA2	0.374286	opsonization,
Venetoclax	LASSO	mRNALevels;proteinLevels	mRNALevelsLMX1B;proteinLevelsSDCBP;proteinLevelsDPYSL4;proteinLevelsGSR;proteinLevelsCRP;proteinLevelsRRAS;proteinLevelsPLA2G2A;proteinLevelsEZR;proteinLevelsMTOR;proteinLevelsFCGRT;proteinLevelsSAFB2;proteinLevelsLYPLAL1;proteinLevelsRPAP2;proteinLevelsMCU;proteinLevelsDNAJA4;proteinLevelsHSH2D;proteinLevelsMCMBP;proteinLevelsKIF13B;proteinLevelsHMGA2	0.367143
Venetoclax	LASSO	mRNALevels;proteinLevels;binaryMutations;Phosphosite	proteinLevelsSDCBP;proteinLevelsDPYSL4;proteinLevelsPRKRA;proteinLevelsGSR;proteinLevelsC4A;proteinLevelsC4B;proteinLevelsRRAS;proteinLevelsBLVRB;proteinLevelsSTAT3;proteinLevelsSAFB2;proteinLevelsMCU;proteinLevelsTSPAN14;proteinLevelsDNAJA4;proteinLevelsHSH2D;proteinLevelsMCMBP;proteinLevelsNLRC4;proteinLevelsKIF13B;proteinLevelsENTPD1;PhosphositeCLASP2-S774s;PhosphositeATRX-S925s;PhosphositeRNF…	0.334286	regulation of apoptotic cell clearance
Venetoclax	LogisticReg	mRNALevels;proteinLevels;binaryMutations;Phosphosite	proteinLevelsGNPDA1;proteinLevelsPTPRJ;proteinLevelsTSPAN14;proteinLevelsSH3GL1;proteinLevelsMCMBP;proteinLevelsSARDH;proteinLevelsCBLB;PhosphositeGAPDH-S210s;PhosphositeNADK-S48s	0.21738	negative regulation of T cell receptor signaling pathway,regulation of platelet-derived growth factor receptor signaling pathway,negative regulation of epidermal growth factor receptor signaling pathway,negative regulation of antigen receptor-mediated signaling pathway,negative regulation of ERBB signaling pathway,regulation of T cell receptor signaling pathway,platelet-derived growth factor rece…
						101

## Sheet: table s3 - quizartinib
File created with BiNGO v3.0.5 (c) on May 6, 2022 at 1:28:47 PM
ontology: namespace
curator: bingo
Selected ontology file : bundle://125.0:1/data/GO_Biological_Process
Selected annotation file : bundle://125.0:1/data/H_sapiens_default
Discarded evidence codes :
Overrepresentation
Selected statistical test : Hypergeometric test
Selected correction : Benjamini & Hochberg False Discovery Rate (FDR) correction
Selected significance level : 0.05
Testing option : Use whole annotation as reference set
The selected cluster :
TOR1AIP1-S143	THRB	PCNA	ANP32A	SHC1	MAX	DIABLO	MEPCE	XIAP	SMC3	TOR1AIP1	PSMB4	CHAF1A	ATXN1	INPP5D	TPR	MXI1	LMNA	GPBP1L1	SCAI	HIST1H3D	IQCB1	SMAD1	LEMD3-S144	CBX5	NEK6	HNRNPD-S83	AXIN1	SMC3-S1065	TRAF1	TOR1AIP1-S135	SMC1A	LEMD3	TTC19	WRAP73	ILF3	MYO1C	GNPDA1	SMC3-S1067	EWSR1	HNRNPA2B1	HNRNPD	CTNNB1	MXD1	BIRC2	TPR-S2155
No annotations were retrieved for the following entities:
TOR1AIP1-S143	LEMD3-S144	WRAP73	SMC3-S1067	MEPCE	HNRNPD-S83	SMC3-S1065	TOR1AIP1-S135	TTC19	TOR1AIP1	TPR-S2155
GO-ID	p-value	corr p-value	x	n	X	N	Description	Genes in test set
48523	1.9722e-06	0.00096858	16	1844	35	14303	negative regulation of cellular process	IQCB1|SMAD1|CBX5|AXIN1|XIAP|SMC3|SMC1A|LEMD3|PSMB4|ILF3|ATXN1|INPP5D|TPR|MXI1|CTNNB1|SCAI
50794	2.0012e-06	0.00096858	29	6224	35	14303	regulation of cellular process	THRB|PCNA|ANP32A|SHC1|MAX|DIABLO|XIAP|SMC3|PSMB4|CHAF1A|ATXN1|INPP5D|TPR|MXI1|GPBP1L1|SCAI|IQCB1|SMAD1|CBX5|NEK6|AXIN1|TRAF1|SMC1A|LEMD3|ILF3|EWSR1|HNRNPD|CTNNB1|BIRC2
60255	4.39e-06	0.0012721	21	3377	35	14303	regulation of macromolecule metabolic process	SMAD1|THRB|PCNA|CBX5|ANP32A|SHC1|MAX|AXIN1|TRAF1|SMC3|SMC1A|PSMB4|ILF3|CHAF1A|ATXN1|EWSR1|INPP5D|HNRNPD|CTNNB1|GPBP1L1|SCAI
48519	6.6464e-06	0.0012721	16	2020	35	14303	negative regulation of biological process	IQCB1|SMAD1|CBX5|AXIN1|XIAP|SMC3|SMC1A|LEMD3|PSMB4|ILF3|ATXN1|INPP5D|TPR|MXI1|CTNNB1|SCAI
50789	7.1102e-06	0.0012721	29	6554	35	14303	regulation of biological process	THRB|PCNA|ANP32A|SHC1|MAX|DIABLO|XIAP|SMC3|PSMB4|CHAF1A|ATXN1|INPP5D|TPR|MXI1|GPBP1L1|SCAI|IQCB1|SMAD1|CBX5|NEK6|AXIN1|TRAF1|SMC1A|LEMD3|ILF3|EWSR1|HNRNPD|CTNNB1|BIRC2
10556	7.8848e-06	0.0012721	19	2877	35	14303	regulation of macromolecule biosynthetic process	SMAD1|THRB|PCNA|CBX5|ANP32A|SHC1|MAX|TRAF1|SMC3|SMC1A|ILF3|CHAF1A|ATXN1|EWSR1|INPP5D|HNRNPD|CTNNB1|GPBP1L1|SCAI
31326	1.6573e-05	0.0022594	19	3021	35	14303	regulation of cellular biosynthetic process	SMAD1|THRB|PCNA|CBX5|ANP32A|SHC1|MAX|TRAF1|SMC3|SMC1A|ILF3|CHAF1A|ATXN1|EWSR1|INPP5D|HNRNPD|CTNNB1|GPBP1L1|SCAI
9889	1.8673e-05	0.0022594	19	3045	35	14303	regulation of biosynthetic process	SMAD1|THRB|PCNA|CBX5|ANP32A|SHC1|MAX|TRAF1|SMC3|SMC1A|ILF3|CHAF1A|ATXN1|EWSR1|INPP5D|HNRNPD|CTNNB1|GPBP1L1|SCAI
31323	2.3864e-05	0.0025667	21	3736	35	14303	regulation of cellular metabolic process	SMAD1|THRB|PCNA|CBX5|ANP32A|SHC1|MAX|AXIN1|TRAF1|SMC3|SMC1A|PSMB4|ILF3|CHAF1A|ATXN1|EWSR1|INPP5D|HNRNPD|CTNNB1|GPBP1L1|SCAI
65007	2.8492e-05	0.0026937	29	6943	35	14303	biological regulation	THRB|PCNA|ANP32A|SHC1|MAX|DIABLO|XIAP|SMC3|PSMB4|CHAF1A|ATXN1|INPP5D|TPR|MXI1|GPBP1L1|SCAI|IQCB1|SMAD1|CBX5|NEK6|AXIN1|TRAF1|SMC1A|LEMD3|ILF3|EWSR1|HNRNPD|CTNNB1|BIRC2
6275	3.0611e-05	0.0026937	4	74	35	14303	regulation of DNA replication	PCNA|SHC1|SMC3|SMC1A
80090	4.5654e-05	0.0036827	20	3554	35	14303	regulation of primary metabolic process	SMAD1|THRB|PCNA|CBX5|ANP32A|SHC1|MAX|AXIN1|TRAF1|SMC3|SMC1A|PSMB4|ILF3|CHAF1A|ATXN1|EWSR1|HNRNPD|CTNNB1|GPBP1L1|SCAI
19222	5.208e-05	0.0037368	21	3919	35	14303	regulation of metabolic process	SMAD1|THRB|PCNA|CBX5|ANP32A|SHC1|MAX|AXIN1|TRAF1|SMC3|SMC1A|PSMB4|ILF3|CHAF1A|ATXN1|EWSR1|INPP5D|HNRNPD|CTNNB1|GPBP1L1|SCAI
32875	5.7905e-05	0.0037368	2	5	35	14303	regulation of DNA endoreduplication	SMC3|SMC1A
32876	5.7905e-05	0.0037368	2	5	35	14303	negative regulation of DNA endoreduplication	SMC3|SMC1A
19219	6.938e-05	0.0041975	18	3014	35	14303	regulation of nucleobase, nucleoside, nucleotide and nucleic acid metabolic process	SMAD1|THRB|PCNA|CBX5|ANP32A|SHC1|MAX|TRAF1|SMC3|SMC1A|ILF3|CHAF1A|ATXN1|EWSR1|HNRNPD|CTNNB1|GPBP1L1|SCAI
51171	7.8148e-05	0.0044498	18	3040	35	14303	regulation of nitrogen compound metabolic process	SMAD1|THRB|PCNA|CBX5|ANP32A|SHC1|MAX|TRAF1|SMC3|SMC1A|ILF3|CHAF1A|ATXN1|EWSR1|HNRNPD|CTNNB1|GPBP1L1|SCAI
10605	9.8739e-05	0.0053099	9	802	35	14303	negative regulation of macromolecule metabolic process	SMAD1|PSMB4|ILF3|ATXN1|CBX5|INPP5D|CTNNB1|SMC3|SMC1A
10948	0.00013426	0.00684	3	41	35	14303	negative regulation of cell cycle process	TPR|SMC3|SMC1A
9892	0.00017425	0.0084336	9	864	35	14303	negative regulation of metabolic process	SMAD1|PSMB4|ILF3|ATXN1|CBX5|INPP5D|CTNNB1|SMC3|SMC1A
10740	0.00019123	0.0088149	5	222	35	14303	positive regulation of intracellular protein kinase cascade	NEK6|AXIN1|CTNNB1|TRAF1|BIRC2
60795	0.00025858	0.011377	2	10	35	14303	cell fate commitment involved in the formation of primary germ layers	SMAD1|CTNNB1
51052	0.00027424	0.011542	4	130	35	14303	regulation of DNA metabolic process	PCNA|SHC1|SMC3|SMC1A
10646	0.00031799	0.012826	10	1154	35	14303	regulation of cell communication	ATXN1|SHC1|INPP5D|NEK6|AXIN1|CTNNB1|TRAF1|LEMD3|SCAI|BIRC2
10564	0.00034438	0.013334	4	138	35	14303	regulation of cell cycle process	NEK6|TPR|SMC3|SMC1A
45671	0.00037808	0.013483	2	12	35	14303	negative regulation of osteoclast differentiation	INPP5D|CTNNB1
6913	0.00041558	0.013483	4	145	35	14303	nucleocytoplasmic transport	ATXN1|ANP32A|TPR|LMNA
51169	0.00042654	0.013483	4	146	35	14303	nuclear transport	ATXN1|ANP32A|TPR|LMNA
51641	0.00043647	0.013483	9	977	35	14303	cellular localization	SMAD1|PCNA|ATXN1|MYO1C|ANP32A|TPR|MXI1|LMNA|CTNNB1
9966	0.00044868	0.013483	8	773	35	14303	regulation of signal transduction	SHC1|INPP5D|NEK6|AXIN1|CTNNB1|TRAF1|SCAI|BIRC2
23051	0.00046847	0.013483	8	778	35	14303	regulation of signaling process	SHC1|INPP5D|NEK6|AXIN1|CTNNB1|TRAF1|SCAI|BIRC2
51716	0.00047043	0.013483	9	987	35	14303	cellular response to stimulus	SMAD1|PCNA|CHAF1A|SHC1|MAX|XIAP|CTNNB1|SMC3|SMC1A
90304	0.00049377	0.013483	11	1459	35	14303	nucleic acid metabolic process	SMAD1|THRB|PCNA|CHAF1A|ATXN1|MAX|TPR|HNRNPA2B1|HNRNPD|SMC3|SMC1A
10558	0.00049607	0.013483	7	593	35	14303	negative regulation of macromolecule biosynthetic process	ILF3|ATXN1|CBX5|INPP5D|CTNNB1|SMC3|SMC1A
31324	0.00050162	0.013483	8	786	35	14303	negative regulation of cellular metabolic process	PSMB4|ILF3|ATXN1|CBX5|INPP5D|CTNNB1|SMC3|SMC1A
7062	0.00051969	0.013483	2	14	35	14303	sister chromatid cohesion	SMC3|SMC1A
9967	0.00052133	0.013483	5	276	35	14303	positive regulation of signal transduction	NEK6|AXIN1|CTNNB1|TRAF1|BIRC2
35466	0.00052931	0.013483	9	1003	35	14303	regulation of signaling pathway	ATXN1|SHC1|NEK6|AXIN1|CTNNB1|TRAF1|LEMD3|SCAI|BIRC2
23056	0.00056568	0.01404	5	281	35	14303	positive regulation of signaling process	NEK6|AXIN1|CTNNB1|TRAF1|BIRC2
31327	0.00059325	0.014357	7	611	35	14303	negative regulation of cellular biosynthetic process	ILF3|ATXN1|CBX5|INPP5D|CTNNB1|SMC3|SMC1A
9890	0.0006535	0.01538	7	621	35	14303	negative regulation of biosynthetic process	ILF3|ATXN1|CBX5|INPP5D|CTNNB1|SMC3|SMC1A
7052	0.00068321	0.01538	2	16	35	14303	mitotic spindle organization	SMC3|SMC1A
46686	0.00068321	0.01538	2	16	35	14303	response to cadmium ion	PCNA|CTNNB1
10243	0.00086739	0.018681	3	77	35	14303	response to organic nitrogen	SMAD1|MAX|BIRC2
90329	0.00086842	0.018681	2	18	35	14303	regulation of DNA-dependent DNA replication	SMC3|SMC1A
10627	0.0010595	0.021752	5	323	35	14303	regulation of intracellular protein kinase cascade	NEK6|AXIN1|CTNNB1|TRAF1|BIRC2
65003	0.0010688	0.021752	7	675	35	14303	macromolecular complex assembly	SMAD1|CHAF1A|MAX|CTNNB1|TRAF1|HIST1H3D|BIRC2
7059	0.0010786	0.021752	3	83	35	14303	chromosome segregation	NEK6|SMC3|SMC1A
10648	0.0011347	0.022415	5	328	35	14303	negative regulation of cell communication	ATXN1|INPP5D|AXIN1|LEMD3|SCAI
8219	0.0012993	0.023359	7	698	35	14303	cell death	SMAD1|ATXN1|MAX|DIABLO|NEK6|AXIN1|XIAP
6461	0.0013023	0.023359	6	507	35	14303	protein complex assembly	SMAD1|CHAF1A|MAX|CTNNB1|TRAF1|BIRC2
70271	0.0013023	0.023359	6	507	35	14303	protein complex biogenesis	SMAD1|CHAF1A|MAX|CTNNB1|TRAF1|BIRC2
2762	0.0013031	0.023359	2	22	35	14303	negative regulation of myeloid leukocyte differentiation	INPP5D|CTNNB1
30071	0.0013031	0.023359	2	22	35	14303	regulation of mitotic metaphase/anaphase transition	NEK6|TPR
16265	0.0013542	0.023834	7	703	35	14303	death	SMAD1|ATXN1|MAX|DIABLO|NEK6|AXIN1|XIAP
43933	0.0015926	0.027529	7	723	35	14303	macromolecular complex subunit organization	SMAD1|CHAF1A|MAX|CTNNB1|TRAF1|HIST1H3D|BIRC2
45670	0.0016846	0.028608	2	25	35	14303	regulation of osteoclast differentiation	INPP5D|CTNNB1
45669	0.0018222	0.029244	2	26	35	14303	positive regulation of osteoblast differentiation	SMAD1|CTNNB1
51236	0.0018984	0.029244	3	101	35	14303	establishment of RNA localization	MYO1C|TPR|HNRNPA2B1
50657	0.0018984	0.029244	3	101	35	14303	nucleic acid transport	MYO1C|TPR|HNRNPA2B1
50658	0.0018984	0.029244	3	101	35	14303	RNA transport	MYO1C|TPR|HNRNPA2B1
16070	0.0019101	0.029244	8	965	35	14303	RNA metabolic process	SMAD1|THRB|ATXN1|MAX|TPR|HNRNPA2B1|HNRNPD|SMC1A
48522	0.002024	0.029244	12	2004	35	14303	positive regulation of cellular process	SMAD1|PSMB4|ILF3|ATXN1|SHC1|DIABLO|INPP5D|NEK6|AXIN1|CTNNB1|TRAF1|BIRC2
6403	0.0020641	0.029244	3	104	35	14303	RNA localization	MYO1C|TPR|HNRNPA2B1
45934	0.0020836	0.029244	6	556	35	14303	negative regulation of nucleobase, nucleoside, nucleotide and nucleic acid metabolic process	ILF3|ATXN1|CBX5|CTNNB1|SMC3|SMC1A
50777	0.0021128	0.029244	2	28	35	14303	negative regulation of immune response	PSMB4|INPP5D
35468	0.0021709	0.029244	5	380	35	14303	positive regulation of signaling pathway	NEK6|AXIN1|CTNNB1|TRAF1|BIRC2
51172	0.0021995	0.029244	6	562	35	14303	negative regulation of nitrogen compound metabolic process	ILF3|ATXN1|CBX5|CTNNB1|SMC3|SMC1A
45449	0.002257	0.029244	14	2622	35	14303	regulation of transcription	SMAD1|THRB|CBX5|ANP32A|MAX|TRAF1|ILF3|CHAF1A|ATXN1|EWSR1|HNRNPD|CTNNB1|GPBP1L1|SCAI
35105	0.002447	0.029244	1	1	35	14303	sterol regulatory element binding protein nuclear translocation	LMNA
35166	0.002447	0.029244	1	1	35	14303	post-embryonic hemopoiesis	MYO1C
45659	0.002447	0.029244	1	1	35	14303	negative regulation of neutrophil differentiation	INPP5D
9292	0.002447	0.029244	1	1	35	14303	genetic transfer	SMC3
9294	0.002447	0.029244	1	1	35	14303	DNA mediated transformation	SMC3
46348	0.002447	0.029244	1	1	35	14303	amino sugar catabolic process	GNPDA1
15957	0.002447	0.029244	1	1	35	14303	bis(5'-nucleosidyl) oligophosphate biosynthetic process	SMAD1
15960	0.002447	0.029244	1	1	35	14303	diadenosine polyphosphate biosynthetic process	SMAD1
15965	0.002447	0.029244	1	1	35	14303	diadenosine tetraphosphate metabolic process	SMAD1
15966	0.002447	0.029244	1	1	35	14303	diadenosine tetraphosphate biosynthetic process	SMAD1
1711	0.002447	0.029244	1	1	35	14303	endodermal cell fate commitment	CTNNB1
6043	0.002447	0.029244	1	1	35	14303	glucosamine catabolic process	GNPDA1
6974	0.0025971	0.030183	5	396	35	14303	response to DNA damage stimulus	PCNA|CHAF1A|XIAP|SMC3|SMC1A
22402	0.0026216	0.030183	6	582	35	14303	cell cycle process	PSMB4|ILF3|NEK6|CTNNB1|SMC3|SMC1A
6139	0.0026464	0.030183	11	1785	35	14303	nucleobase, nucleoside, nucleotide and nucleic acid metabolic process	SMAD1|THRB|PCNA|CHAF1A|ATXN1|MAX|TPR|HNRNPA2B1|HNRNPD|SMC3|SMC1A
71310	0.0026504	0.030183	4	239	35	14303	cellular response to organic substance	SMAD1|SHC1|MAX|CTNNB1
7049	0.0027159	0.03057	7	794	35	14303	cell cycle	PSMB4|ILF3|CHAF1A|NEK6|CTNNB1|SMC3|SMC1A
43123	0.0027477	0.030572	3	115	35	14303	positive regulation of I-kappaB kinase/NF-kappaB cascade	NEK6|TRAF1|BIRC2
15931	0.0028159	0.030975	3	116	35	14303	nucleobase, nucleoside, nucleotide and nucleic acid transport	MYO1C|TPR|HNRNPA2B1
45768	0.0029287	0.031854	2	33	35	14303	positive regulation of anti-apoptosis	SMAD1|CTNNB1
45638	0.003107	0.032762	2	34	35	14303	negative regulation of myeloid cell differentiation	INPP5D|CTNNB1
8156	0.003107	0.032762	2	34	35	14303	negative regulation of DNA replication	SMC3|SMC1A
10647	0.0031137	0.032762	5	413	35	14303	positive regulation of cell communication	NEK6|AXIN1|CTNNB1|TRAF1|BIRC2
6333	0.0035564	0.036415	3	126	35	14303	chromatin assembly or disassembly	CHAF1A|CBX5|HIST1H3D
33554	0.003561	0.036415	6	619	35	14303	cellular response to stress	PCNA|CHAF1A|MAX|XIAP|SMC3|SMC1A
43122	0.0036364	0.036415	3	127	35	14303	regulation of I-kappaB kinase/NF-kappaB cascade	NEK6|TRAF1|BIRC2
60070	0.0036716	0.036415	2	37	35	14303	canonical Wnt receptor signaling pathway	AXIN1|CTNNB1
9798	0.0036716	0.036415	2	37	35	14303	axis specification	AXIN1|CTNNB1
35467	0.0036866	0.036415	4	262	35	14303	negative regulation of signaling pathway	ATXN1|AXIN1|LEMD3|SCAI
45767	0.0042803	0.039432	2	40	35	14303	regulation of anti-apoptosis	SMAD1|CTNNB1
51649	0.0043756	0.039432	7	865	35	14303	establishment of localization in cell	SMAD1|PCNA|ATXN1|MYO1C|ANP32A|TPR|LMNA
23052	0.0043777	0.039432	15	3131	35	14303	signaling	SMAD1|PCNA|ANP32A|SHC1|AXIN1|TRAF1|SMC3|SMC1A|ATXN1|MYO1C|INPP5D|TPR|LMNA|CTNNB1|BIRC2
6807	0.0044002	0.039432	12	2195	35	14303	nitrogen compound metabolic process	SMAD1|THRB|PCNA|CHAF1A|ATXN1|MYO1C|MAX|TPR|HNRNPA2B1|HNRNPD|SMC3|SMC1A
48518	0.0046223	0.039432	12	2208	35	14303	positive regulation of biological process	SMAD1|PSMB4|ILF3|ATXN1|SHC1|DIABLO|INPP5D|NEK6|AXIN1|CTNNB1|TRAF1|BIRC2
2051	0.0048883	0.039432	1	2	35	14303	osteoblast fate commitment	SMAD1
6287	0.0048883	0.039432	1	2	35	14303	base-excision repair, gap-filling	PCNA
6335	0.0048883	0.039432	1	2	35	14303	DNA replication-dependent nucleosome assembly	CHAF1A
30997	0.0048883	0.039432	1	2	35	14303	regulation of centriole-centriole cohesion	CTNNB1
6426	0.0048883	0.039432	1	2	35	14303	glycyl-tRNA aminoacylation	SMAD1
45656	0.0048883	0.039432	1	2	35	14303	negative regulation of monocyte differentiation	INPP5D
45658	0.0048883	0.039432	1	2	35	14303	regulation of neutrophil differentiation	INPP5D
10908	0.0048883	0.039432	1	2	35	14303	regulation of heparan sulfate proteoglycan biosynthetic process	CTNNB1
10909	0.0048883	0.039432	1	2	35	14303	positive regulation of heparan sulfate proteoglycan biosynthetic process	CTNNB1
3159	0.0048883	0.039432	1	2	35	14303	morphogenesis of an endothelium	CTNNB1
7308	0.0048883	0.039432	1	2	35	14303	oocyte construction	AXIN1
7309	0.0048883	0.039432	1	2	35	14303	oocyte axis specification	AXIN1
7403	0.0048883	0.039432	1	2	35	14303	glial cell fate determination	CTNNB1
60769	0.0048883	0.039432	1	2	35	14303	positive regulation of epithelial cell proliferation involved in prostate gland development	CTNNB1
60916	0.0048883	0.039432	1	2	35	14303	mesenchymal cell proliferation involved in lung development	CTNNB1
14010	0.0048883	0.039432	1	2	35	14303	Schwann cell proliferation	CTNNB1
61154	0.0048883	0.039432	1	2	35	14303	endothelial tube morphogenesis	CTNNB1
1655	0.0049701	0.039761	3	142	35	14303	urogenital system development	SMAD1|MYO1C|CTNNB1
46907	0.0050571	0.040125	6	665	35	14303	intracellular transport	PCNA|ATXN1|MYO1C|ANP32A|TPR|LMNA
226	0.0052678	0.041093	3	145	35	14303	microtubule cytoskeleton organization	CTNNB1|SMC3|SMC1A
43038	0.0053913	0.041093	2	45	35	14303	amino acid activation	SMAD1|TPR
43039	0.0053913	0.041093	2	45	35	14303	tRNA aminoacylation	SMAD1|TPR
6418	0.0053913	0.041093	2	45	35	14303	tRNA aminoacylation for protein translation	SMAD1|TPR
1570	0.0053913	0.041093	2	45	35	14303	vasculogenesis	MYO1C|CTNNB1
16043	0.005516	0.041715	13	2562	35	14303	cellular component organization	IQCB1|SMAD1|CBX5|MAX|NEK6|TRAF1|SMC3|SMC1A|CHAF1A|LMNA|CTNNB1|HIST1H3D|BIRC2
1704	0.0056277	0.041905	2	46	35	14303	formation of primary germ layer	SMAD1|CTNNB1
51053	0.0056277	0.041905	2	46	35	14303	negative regulation of DNA metabolic process	SMC3|SMC1A
22607	0.0058414	0.043038	7	912	35	14303	cellular component assembly	SMAD1|CHAF1A|MAX|CTNNB1|TRAF1|HIST1H3D|BIRC2
2761	0.0058689	0.043038	2	47	35	14303	regulation of myeloid leukocyte differentiation	INPP5D|CTNNB1
6281	0.0059524	0.043323	4	300	35	14303	DNA repair	PCNA|CHAF1A|SMC3|SMC1A
45667	0.0061147	0.044172	2	48	35	14303	regulation of osteoblast differentiation	SMAD1|CTNNB1
7051	0.0063651	0.04564	2	49	35	14303	spindle organization	SMC3|SMC1A
10468	0.0064629	0.046	14	2928	35	14303	regulation of gene expression	SMAD1|THRB|CBX5|ANP32A|MAX|TRAF1|ILF3|CHAF1A|ATXN1|EWSR1|HNRNPD|CTNNB1|GPBP1L1|SCAI
9719	0.0065854	0.046531	5	493	35	14303	response to endogenous stimulus	SMAD1|SHC1|MAX|CTNNB1|BIRC2
10604	0.0069153	0.047579	7	941	35	14303	positive regulation of macromolecule metabolic process	SMAD1|PSMB4|ILF3|ATXN1|SHC1|AXIN1|CTNNB1
90279	0.0073237	0.047579	1	3	35	14303	regulation of calcium ion import	CTNNB1
45603	0.0073237	0.047579	1	3	35	14303	positive regulation of endothelial cell differentiation	CTNNB1
10800	0.0073237	0.047579	1	3	35	14303	positive regulation of peptidyl-threonine phosphorylation	AXIN1
60492	0.0073237	0.047579	1	3	35	14303	lung induction	CTNNB1
19985	0.0073237	0.047579	1	3	35	14303	translesion synthesis	PCNA
34333	0.0073237	0.047579	1	3	35	14303	adherens junction assembly	CTNNB1
15956	0.0073237	0.047579	1	3	35	14303	bis(5'-nucleosidyl) oligophosphate metabolic process	SMAD1
15959	0.0073237	0.047579	1	3	35	14303	diadenosine polyphosphate metabolic process	SMAD1
14009	0.0073237	0.047579	1	3	35	14303	glial cell proliferation	CTNNB1
34723	0.0073237	0.047579	1	3	35	14303	DNA replication-dependent nucleosome organization	CHAF1A
51176	0.0073237	0.047579	1	3	35	14303	positive regulation of sulfur metabolic process	CTNNB1

## Sheet: table S4 - trametinib
File created with BiNGO v3.0.5 (c) on May 6, 2022 at 1:33:02 PM
ontology: namespace
curator: bingo
Selected ontology file : bundle://125.0:1/data/GO_Biological_Process
Selected annotation file : bundle://125.0:1/data/H_sapiens_default
Discarded evidence codes :
Overrepresentation
Selected statistical test : Hypergeometric test
Selected correction : Benjamini & Hochberg False Discovery Rate (FDR) correction
Selected significance level : 0.05
Testing option : Use whole annotation as reference set
The selected cluster :
BECN1	PKDCC	ABCB7	ITSN1	XIAP	MLLT1	NR2C2	RTN4	PPP2CA	BCL2L11	CASP3	SMN2	PMAIP1	CASP2	BID	HRAS	MCL1	KPNA1	CBX8	TTC37	CRADD	RIPK2	ZBTB16	GZMB	CDK9	UQCRC1	FKBP8	BCL2	PAF1	COMMD3-BMI1	TAB2	SLC25A10	SKIV2L	TRIP13	KCTD12	SOS1	RAF1	SNRPB
No annotations were retrieved for the following entities:
TTC37	COMMD3-BMI1	SKIV2L
GO-ID	p-value	corr p-value	x	n	X	N	Description	Genes in test set
6915	2.7165e-15	1.2908e-12	17	567	35	14305	apoptosis	RIPK2|ZBTB16|ITSN1|XIAP|GZMB|RTN4|BCL2L11|CASP3|FKBP8|BCL2|PMAIP1|CASP2|BID|SOS1|RAF1|HRAS|MCL1
12501	3.6272e-15	1.2908e-12	17	577	35	14305	programmed cell death	RIPK2|ZBTB16|ITSN1|XIAP|GZMB|RTN4|BCL2L11|CASP3|FKBP8|BCL2|PMAIP1|CASP2|BID|SOS1|RAF1|HRAS|MCL1
8219	4.127e-15	1.2908e-12	18	698	35	14305	cell death	RIPK2|ZBTB16|ITSN1|XIAP|GZMB|RTN4|BCL2L11|CASP3|SMN2|FKBP8|BCL2|PMAIP1|CASP2|BID|SOS1|RAF1|HRAS|MCL1
16265	4.6726e-15	1.2908e-12	18	703	35	14305	death	RIPK2|ZBTB16|ITSN1|XIAP|GZMB|RTN4|BCL2L11|CASP3|SMN2|FKBP8|BCL2|PMAIP1|CASP2|BID|SOS1|RAF1|HRAS|MCL1
42981	2.0989e-12	4.3867e-10	17	852	35	14305	regulation of apoptosis	BECN1|CRADD|RIPK2|ZBTB16|ITSN1|XIAP|RTN4|PPP2CA|BCL2L11|CASP3|BCL2|PMAIP1|CASP2|BID|SOS1|HRAS|MCL1
43067	2.4394e-12	4.3867e-10	17	860	35	14305	regulation of programmed cell death	BECN1|CRADD|RIPK2|ZBTB16|ITSN1|XIAP|RTN4|PPP2CA|BCL2L11|CASP3|BCL2|PMAIP1|CASP2|BID|SOS1|HRAS|MCL1
10941	2.7789e-12	4.3867e-10	17	867	35	14305	regulation of cell death	BECN1|CRADD|RIPK2|ZBTB16|ITSN1|XIAP|RTN4|PPP2CA|BCL2L11|CASP3|BCL2|PMAIP1|CASP2|BID|SOS1|HRAS|MCL1
43065	2.8591e-10	3.7833e-08	12	442	35	14305	positive regulation of apoptosis	PPP2CA|BCL2L11|CRADD|RIPK2|CASP3|ZBTB16|ITSN1|BCL2|PMAIP1|CASP2|BID|SOS1
43068	3.0899e-10	3.7833e-08	12	445	35	14305	positive regulation of programmed cell death	PPP2CA|BCL2L11|CRADD|RIPK2|CASP3|ZBTB16|ITSN1|BCL2|PMAIP1|CASP2|BID|SOS1
10942	3.4238e-10	3.7833e-08	12	449	35	14305	positive regulation of cell death	PPP2CA|BCL2L11|CRADD|RIPK2|CASP3|ZBTB16|ITSN1|BCL2|PMAIP1|CASP2|BID|SOS1
8624	6.4908e-09	6.5203e-07	7	108	35	14305	induction of apoptosis by extracellular signals	BCL2L11|CRADD|CASP3|ITSN1|CASP2|BID|SOS1
6917	4.6345e-08	4.0481e-06	9	315	35	14305	induction of apoptosis	PPP2CA|BCL2L11|CRADD|CASP3|ITSN1|PMAIP1|CASP2|BID|SOS1
12502	4.7625e-08	4.0481e-06	9	316	35	14305	induction of programmed cell death	PPP2CA|BCL2L11|CRADD|CASP3|ITSN1|PMAIP1|CASP2|BID|SOS1
48522	1.6769e-07	1.2852e-05	18	2004	35	14305	positive regulation of cellular process	BECN1|PKDCC|CRADD|RIPK2|ZBTB16|ITSN1|NR2C2|RTN4|PPP2CA|BCL2L11|CASP3|BCL2|PMAIP1|CASP2|TAB2|BID|SOS1|HRAS
1836	1.7446e-07	1.2852e-05	4	21	35	14305	release of cytochrome c from mitochondria	CASP3|BCL2|PMAIP1|BID
8637	6.8278e-07	4.7155e-05	4	29	35	14305	apoptotic mitochondrial changes	CASP3|BCL2|PMAIP1|BID
48518	7.4217e-07	4.8241e-05	18	2208	35	14305	positive regulation of biological process	BECN1|PKDCC|CRADD|RIPK2|ZBTB16|ITSN1|NR2C2|RTN4|PPP2CA|BCL2L11|CASP3|BCL2|PMAIP1|CASP2|TAB2|BID|SOS1|HRAS
1782	1.1158e-06	6.8499e-05	3	9	35	14305	B cell homeostasis	BCL2L11|CASP3|BCL2
43066	2.6735e-06	0.00015548	8	376	35	14305	negative regulation of apoptosis	BECN1|RIPK2|CASP3|ITSN1|BCL2|XIAP|HRAS|MCL1
43069	2.9492e-06	0.00016294	8	381	35	14305	negative regulation of programmed cell death	BECN1|RIPK2|CASP3|ITSN1|BCL2|XIAP|HRAS|MCL1
60548	3.4406e-06	0.00018104	8	389	35	14305	negative regulation of cell death	BECN1|RIPK2|CASP3|ITSN1|BCL2|XIAP|HRAS|MCL1
8625	4.7948e-06	0.00024083	3	14	35	14305	induction of apoptosis via death domain receptors	CRADD|CASP3|BID
34349	5.8157e-06	0.00027941	2	2	35	14305	glial cell apoptosis	BCL2|BID
51402	7.3519e-06	0.00033849	3	16	35	14305	neuron apoptosis	CASP3|BCL2|BID
43029	1.0677e-05	0.00045376	3	18	35	14305	T cell homeostasis	BCL2L11|CASP3|BCL2
70997	1.0677e-05	0.00045376	3	18	35	14305	neuron death	CASP3|BCL2|BID
8633	2.0015e-05	0.00081914	3	22	35	14305	activation of pro-apoptotic gene products	BCL2L11|BCL2|BID
2260	2.9743e-05	0.0011738	3	25	35	14305	lymphocyte homeostasis	BCL2L11|CASP3|BCL2
6921	3.7698e-05	0.0014364	3	27	35	14305	cellular component disassembly involved in apoptosis	CASP3|PMAIP1|GZMB
1776	6.3392e-05	0.0023349	3	32	35	14305	leukocyte homeostasis	BCL2L11|CASP3|BCL2
6916	0.00011455	0.0040831	5	199	35	14305	anti-apoptosis	BECN1|RIPK2|BCL2|XIAP|MCL1
34097	0.00012959	0.0044748	4	107	35	14305	response to cytokine stimulus	RIPK2|CASP3|BCL2|MCL1
46902	0.00020712	0.0069355	2	9	35	14305	regulation of mitochondrial membrane permeability	BCL2|BID
50794	0.00021636	0.0070316	26	6224	35	14305	regulation of cellular process	BECN1|PKDCC|ITSN1|XIAP|MLLT1|NR2C2|RTN4|PPP2CA|BCL2L11|CASP3|PMAIP1|CASP2|BID|HRAS|MCL1|KPNA1|CBX8|CRADD|RIPK2|ZBTB16|CDK9|BCL2|PAF1|TAB2|SOS1|RAF1
48523	0.0002433	0.0076815	13	1844	35	14305	negative regulation of cellular process	BECN1|PKDCC|RIPK2|ZBTB16|ITSN1|XIAP|RTN4|PPP2CA|CASP3|BCL2|RAF1|HRAS|MCL1
8285	0.00028145	0.0084052	6	379	35	14305	negative regulation of cell proliferation	BECN1|CASP3|ZBTB16|BCL2|RAF1|HRAS
7005	0.00028223	0.0084052	4	131	35	14305	mitochondrion organization	CASP3|BCL2|PMAIP1|BID
43524	0.00028905	0.0084052	3	53	35	14305	negative regulation of neuron apoptosis	ITSN1|BCL2|HRAS
48070	0.00031546	0.0089382	2	11	35	14305	regulation of developmental pigmentation	BCL2L11|BCL2
22411	0.00039711	0.01097	3	59	35	14305	cellular component disassembly	CASP3|PMAIP1|GZMB
50789	0.00058691	0.015818	26	6553	35	14305	regulation of biological process	BECN1|PKDCC|ITSN1|XIAP|MLLT1|NR2C2|RTN4|PPP2CA|BCL2L11|CASP3|PMAIP1|CASP2|BID|HRAS|MCL1|KPNA1|CBX8|CRADD|RIPK2|ZBTB16|CDK9|BCL2|PAF1|TAB2|SOS1|RAF1
48519	0.00060272	0.015857	13	2020	35	14305	negative regulation of biological process	BECN1|PKDCC|RIPK2|ZBTB16|ITSN1|XIAP|RTN4|PPP2CA|CASP3|BCL2|RAF1|HRAS|MCL1
6839	0.00080305	0.020637	3	75	35	14305	mitochondrial transport	BCL2|SLC25A10|BID
48536	0.00096883	0.024331	2	19	35	14305	spleen development	BCL2L11|BCL2
10627	0.0010589	0.02527	5	323	35	14305	regulation of intracellular protein kinase cascade	PPP2CA|RIPK2|ITSN1|TAB2|HRAS
16574	0.0010748	0.02527	2	20	35	14305	histone ubiquitination	CBX8|PAF1
48599	0.0010748	0.02527	2	20	35	14305	oocyte development	BCL2|TRIP13
9994	0.0011861	0.027306	2	21	35	14305	oocyte differentiation	BCL2|TRIP13
7281	0.0013626	0.030727	3	90	35	14305	germ cell development	ZBTB16|BCL2|TRIP13
43523	0.0014067	0.030867	3	91	35	14305	regulation of neuron apoptosis	ITSN1|BCL2|HRAS
48538	0.0014246	0.030867	2	23	35	14305	thymus development	BCL2L11|BCL2
14823	0.0015518	0.032971	2	24	35	14305	response to activity	UQCRC1|RTN4
48872	0.001592	0.032971	3	95	35	14305	homeostasis of number of cells	BCL2L11|CASP3|BCL2
65007	0.001726	0.032971	26	6942	35	14305	biological regulation	BECN1|PKDCC|ITSN1|XIAP|MLLT1|NR2C2|RTN4|PPP2CA|BCL2L11|CASP3|PMAIP1|CASP2|BID|HRAS|MCL1|KPNA1|CBX8|CRADD|RIPK2|ZBTB16|CDK9|BCL2|PAF1|TAB2|SOS1|RAF1
6469	0.0018444	0.032971	3	100	35	14305	negative regulation of protein kinase activity	PPP2CA|CASP3|MLLT1
1822	0.0018444	0.032971	3	100	35	14305	kidney development	BCL2L11|ZBTB16|BCL2
9987	0.0018915	0.032971	31	9369	35	14305	cellular process	BECN1|PKDCC|ABCB7|ITSN1|XIAP|MLLT1|RTN4|PPP2CA|BCL2L11|CASP3|SMN2|PMAIP1|CASP2|BID|HRAS|MCL1|KPNA1|CBX8|RIPK2|ZBTB16|GZMB|CDK9|UQCRC1|FKBP8|BCL2|PAF1|SLC25A10|TRIP13|SOS1|RAF1|SNRPB
43331	0.0019644	0.032971	2	27	35	14305	response to dsRNA	RIPK2|PMAIP1
72001	0.0020071	0.032971	3	103	35	14305	renal system development	BCL2L11|ZBTB16|BCL2
30308	0.0020071	0.032971	3	103	35	14305	negative regulation of cell growth	PPP2CA|BCL2|RTN4
45595	0.002026	0.032971	6	553	35	14305	regulation of cell differentiation	PPP2CA|PKDCC|RIPK2|ZBTB16|BCL2|RTN4
10740	0.0020269	0.032971	4	222	35	14305	positive regulation of intracellular protein kinase cascade	RIPK2|ITSN1|TAB2|HRAS
33673	0.0021204	0.032971	3	105	35	14305	negative regulation of kinase activity	PPP2CA|CASP3|MLLT1
19538	0.0021627	0.032971	14	2611	35	14305	protein metabolic process	CBX8|PKDCC|CRADD|RIPK2|GZMB|PPP2CA|CDK9|CASP3|UQCRC1|FKBP8|BCL2|CASP2|PAF1|RAF1
16044	0.0022198	0.032971	5	382	35	14305	cellular membrane organization	CASP3|ITSN1|BCL2|BID|HRAS
61024	0.0022453	0.032971	5	383	35	14305	membrane organization	CASP3|ITSN1|BCL2|BID|HRAS
7006	0.0022652	0.032971	2	29	35	14305	mitochondrial membrane organization	BCL2|BID
45792	0.0024209	0.032971	3	110	35	14305	negative regulation of cell size	PPP2CA|BCL2|RTN4
32848	0.0024467	0.032971	1	1	35	14305	negative regulation of cellular pH reduction	BCL2
33091	0.0024467	0.032971	1	1	35	14305	positive regulation of immature T cell proliferation	RIPK2
43369	0.0024467	0.032971	1	1	35	14305	CD4-positive or CD8-positive, alpha-beta T cell lineage commitment	BCL2
43375	0.0024467	0.032971	1	1	35	14305	CD8-positive, alpha-beta T cell lineage commitment	BCL2
6808	0.0024467	0.032971	1	1	35	14305	regulation of nitrogen utilization	BCL2
48133	0.0024467	0.032971	1	1	35	14305	male germ-line stem cell division	ZBTB16
70671	0.0024467	0.032971	1	1	35	14305	response to interleukin-12	RIPK2
70673	0.0024467	0.032971	1	1	35	14305	response to interleukin-18	RIPK2
42078	0.0024467	0.032971	1	1	35	14305	germ-line stem cell division	ZBTB16
21747	0.0024467	0.032971	1	1	35	14305	cochlear nucleus development	BCL2
48743	0.0024467	0.032971	1	1	35	14305	positive regulation of skeletal muscle fiber development	BCL2
14041	0.0024467	0.032971	1	1	35	14305	regulation of neuron maturation	BCL2
14042	0.0024467	0.032971	1	1	35	14305	positive regulation of neuron maturation	BCL2
16239	0.0024467	0.032971	1	1	35	14305	positive regulation of macroautophagy	BECN1
51348	0.002484	0.03307	3	111	35	14305	negative regulation of transferase activity	PPP2CA|CASP3|MLLT1
7265	0.0025481	0.03352	3	112	35	14305	Ras protein signal transduction	SOS1|RAF1|HRAS
387	0.0025865	0.033624	2	31	35	14305	spliceosomal snRNP assembly	SMN2|SNRPB
50793	0.0026565	0.034133	7	791	35	14305	regulation of developmental process	PPP2CA|PKDCC|BCL2L11|RIPK2|ZBTB16|BCL2|RTN4
43170	0.0029203	0.036765	18	4017	35	14305	macromolecule metabolic process	CBX8|PKDCC|CRADD|RIPK2|GZMB|MLLT1|PPP2CA|CDK9|CASP3|SMN2|UQCRC1|FKBP8|BCL2|CASP2|PAF1|TRIP13|RAF1|SNRPB
70374	0.0029279	0.036765	2	33	35	14305	positive regulation of ERK1 and ERK2 cascade	RIPK2|HRAS
10647	0.0031118	0.038636	5	413	35	14305	positive regulation of cell communication	BECN1|RIPK2|ITSN1|TAB2|HRAS
7569	0.0032893	0.040386	2	35	35	14305	cell aging	BCL2|HRAS
45597	0.0033446	0.040613	4	255	35	14305	positive regulation of cell differentiation	PKDCC|RIPK2|BCL2|RTN4
45926	0.0035551	0.042699	3	126	35	14305	negative regulation of growth	PPP2CA|BCL2|RTN4
46651	0.0036706	0.043613	2	37	35	14305	lymphocyte proliferation	RIPK2|BCL2
51052	0.0038814	0.04558	3	130	35	14305	regulation of DNA metabolic process	PPP2CA|HRAS|KPNA1
42127	0.0039186	0.04558	7	848	35	14305	regulation of cell proliferation	BECN1|RIPK2|CASP3|ZBTB16|BCL2|RAF1|HRAS
80135	0.0039658	0.045648	3	131	35	14305	regulation of cellular response to stress	BECN1|RIPK2|RTN4
32943	0.0040714	0.045908	2	39	35	14305	mononuclear cell proliferation	RIPK2|BCL2
48477	0.0040714	0.045908	2	39	35	14305	oogenesis	BCL2|TRIP13
70661	0.0042792	0.046922	2	40	35	14305	leukocyte proliferation	RIPK2|BCL2
45165	0.0044044	0.046922	3	136	35	14305	cell fate commitment	CASP3|BCL2|MCL1
9967	0.0044346	0.046922	4	276	35	14305	positive regulation of signal transduction	RIPK2|ITSN1|TAB2|HRAS
10033	0.0044846	0.046922	7	869	35	14305	response to organic substance	PPP2CA|RIPK2|CASP3|UQCRC1|BCL2|PMAIP1|MCL1
70372	0.0044917	0.046922	2	41	35	14305	regulation of ERK1 and ERK2 cascade	RIPK2|HRAS
23056	0.0047257	0.046922	4	281	35	14305	positive regulation of signaling process	RIPK2|ITSN1|TAB2|HRAS
71763	0.0048876	0.046922	1	2	35	14305	nuclear membrane organization	CASP3
8356	0.0048876	0.046922	1	2	35	14305	asymmetric cell division	ZBTB16
10508	0.0048876	0.046922	1	2	35	14305	positive regulation of autophagy	BECN1
51902	0.0048876	0.046922	1	2	35	14305	negative regulation of mitochondrial depolarization	BCL2
70427	0.0048876	0.046922	1	2	35	14305	nucleotide-binding oligomerization domain containing 1 signaling pathway	RIPK2
33689	0.0048876	0.046922	1	2	35	14305	negative regulation of osteoblast proliferation	BCL2
34134	0.0048876	0.046922	1	2	35	14305	toll-like receptor 2 signaling pathway	RIPK2
30264	0.0048876	0.046922	1	2	35	14305	nuclear fragmentation involved in apoptotic nuclear change	CASP3
46671	0.0048876	0.046922	1	2	35	14305	negative regulation of retinal cell programmed cell death	BCL2
10044	0.0048876	0.046922	1	2	35	14305	response to aluminum ion	BCL2
42997	0.0048876	0.046922	1	2	35	14305	negative regulation of Golgi to plasma membrane protein transport	PKDCC
6996	0.0049478	0.046922	9	1381	35	14305	organelle organization	CBX8|BECN1|CASP3|BCL2|PMAIP1|GZMB|PAF1|BID|HRAS
1655	0.0049682	0.046922	3	142	35	14305	urogenital system development	BCL2L11|ZBTB16|BCL2
9416	0.0051654	0.048371	3	144	35	14305	response to light stimulus	CASP3|BCL2|HRAS
7568	0.0052658	0.048897	3	145	35	14305	aging	BCL2|HRAS|RTN4
7264	0.0054111	0.049827	4	292	35	14305	small GTPase mediated signal transduction	ITSN1|SOS1|RAF1|HRAS
